# Supplementary material for: Evolved genetic and phenotypic differences due to mitochondrial-nuclear interactions
Source: PLoS Genet. 2017 Mar 31;13(3):e1006517. doi: 10.1371/journal.pgen.1006517 (PMC5375140; doi:10.1371/journal.pgen.1006517)
Supplement: S1 Table — (XLSX) [file pgen.1006517.s001.xlsx]

## Sheet: All loci 
Supplementary Table 1: 11,705 nuclear loci specified as significant outliers or non-significant
Scaffold #	Position	scaffold # (original)	Significant/Non-Signicant Locus	Total Reads	Average reads/locus	Observed FST	FST P-value	Overall Heterozygosity	Overall Major Allele Frequency	North Haplotype Major Allele Frequence	South Haplotype Major Allele Frequence	Absolute Difference in Major Allele Frequence between North and South
0	604829	1	Non-Significant	1970	12.7097	-0.010121	0.235715	0.0475907	0.97561	0.980392	0.972222	0.00816993
0	604835	1	Non-Significant	1970	12.7097	-0.0124235	0.185632	0.0319915	0.98374	0.980392	0.986111	0.00571895
0	604840	1	Non-Significant	1970	12.7097	-0.0124229	0.19339	0.0319915	0.98374	0.980392	0.986111	0.00571895
0	604843	1	Non-Significant	1970	12.7097	0.00736458	0.199241	0.0552912	0.971545	0.990196	0.958333	0.0318627
0	604851	1	Non-Significant	1970	12.7097	-0.00643897	0.335132	0.0319915	0.98374	0.990196	0.979167	0.0110294
0	604855	1	Non-Significant	1970	12.7097	-0.0138339	0.14234	0.22632	0.869919	0.872549	0.868056	0.00449346
0	604856	1	Non-Significant	1970	12.7097	0.0147223	0.138632	0.0240928	0.987805	0.970588	1	0.0294118
0	1063945	1	Non-Significant	3039	19.6065	-0.0059111	0.352005	0.419315	0.700855	0.729167	0.681159	0.0480072
0	1063950	1	Non-Significant	3039	19.6065	-0.006742	0.312881	0.190847	0.893162	0.875	0.905797	0.0307971
0	1063951	1	Non-Significant	3030	19.5484	-0.015631	0.125018	0.459535	0.642241	0.638298	0.644928	0.00662966
0	1063971	1	Non-Significant	3039	19.6065	0.00362942	0.0982714	0.482322	0.594017	0.541667	0.630435	0.0887681
0	1346223	1	Non-Significant	3134	20.2194	-0.0122896	0.199408	0.266805	0.841463	0.85	0.835616	0.0143836
0	1346235	1	Non-Significant	3146	20.2968	-0.00394035	0.407135	0.162866	0.910569	0.93	0.89726	0.0327397
0	1346241	1	Non-Significant	3146	20.2968	-0.0135106	0.165116	0.100106	0.947154	0.95	0.945205	0.00479452
0	1346254	1	Non-Significant	3146	20.2968	-0.0135106	0.165116	0.100106	0.947154	0.95	0.945205	0.00479452
0	1370318	1	Non-Significant	2820	18.1935	0.0138147	0.131277	0.329431	0.792035	0.847826	0.753731	0.0940947
0	1370337	1	Non-Significant	2820	18.1935	-0.00225487	0.449295	0.154006	0.915929	0.891304	0.932836	0.0415315
0	2759631	1	Non-Significant	1603	10.3419	0.00234303	0.0672811	0.205198	0.883929	0.851064	0.907692	0.0566285
0	2759671	1	Non-Significant	1603	10.3419	0.00953922	0.241213	0.0605469	0.96875	0.989362	0.953846	0.0355155
0	2759672	1	Non-Significant	1603	10.3419	0.00953922	0.241213	0.0605469	0.96875	0.989362	0.953846	0.0355155
0	2759683	1	Non-Significant	1603	10.3419	-0.0163788	0.112868	0.132653	0.928571	0.925532	0.930769	0.00523732
0	2759689	1	Non-Significant	1598	10.3097	-0.00084495	0.485418	0.317831	0.801802	0.765957	0.828125	0.0621676
0	2889470	1	Non-Significant	3319	21.4129	-0.00574975	0.359682	0.0706444	0.963333	0.953846	0.970588	0.0167421
0	2889483	1	Non-Significant	3319	21.4129	-0.0102311	0.24075	0.0455778	0.976667	0.976923	0.976471	0.000452489
0	2889490	1	Non-Significant	3319	21.4129	-0.00838563	0.293486	0.18	0.9	0.892308	0.905882	0.0135747
0	2889492	1	Non-Significant	3319	21.4129	0.00309246	0.0899606	0.0392	0.98	0.992308	0.970588	0.0217195
0	2889496	1	Non-Significant	3319	21.4129	-0.00552735	0.360811	0.0829111	0.956667	0.946154	0.964706	0.018552
0	2889499	1	Non-Significant	3174	20.4774	-0.0102506	0.222666	0.290911	0.823333	0.823077	0.823529	0.000452489
0	4618093	1	Non-Significant	1298	8.37419	0.00513913	0.147795	0.195252	0.890351	0.854167	0.916667	0.0625
0	4650573	1	Non-Significant	2492	16.0774	-0.0101145	0.257226	0.144696	0.921488	0.911765	0.928571	0.0168067
0	4733673	1	Non-Significant	2402	15.4968	-0.0114416	0.226917	0.0257467	0.986957	0.990196	0.984375	0.00582108
0	4733676	1	Non-Significant	2402	15.4968	-0.0114342	0.222154	0.0257467	0.986957	0.990196	0.984375	0.00582108
0	4733685	1	Non-Significant	2402	15.4968	-0.0115955	0.217198	0.207221	0.882609	0.872549	0.890625	0.018076
0	4733707	1	Non-Significant	2402	15.4968	-0.00734218	0.309237	0.49758	0.534783	0.509804	0.554688	0.0448836
0	4733716	1	Non-Significant	2402	15.4968	-0.01375	0.174246	0.0508129	0.973913	0.970588	0.976562	0.00597426
0	4733721	1	Non-Significant	2402	15.4968	-0.0136493	0.167128	0.226843	0.869565	0.862745	0.875	0.0122549
0	4783141	1	Non-Significant	1315	8.48387	0.00983597	0.218835	0.0257467	0.986957	1	0.977941	0.0220588
0	4783160	1	Non-Significant	1321	8.52258	-0.00551925	0.361928	0.0818175	0.957265	0.969388	0.948529	0.0208583
0	4783168	1	Non-Significant	1321	8.52258	-0.00551548	0.354195	0.0818175	0.957265	0.969388	0.948529	0.0208583
0	4783170	1	Non-Significant	1321	8.52258	-0.00551429	0.364092	0.0818175	0.957265	0.969388	0.948529	0.0208583
0	4783171	1	Non-Significant	1316	8.49032	-0.00454001	0.400914	0.279689	0.831897	0.806122	0.850746	0.0446238
0	4783175	1	Non-Significant	1321	8.52258	-0.00384116	0.406823	0.277778	0.833333	0.806122	0.852941	0.0468187
0	4783191	1	Non-Significant	1289	8.31613	-0.00594061	0.345832	0.0845798	0.955752	0.968085	0.94697	0.0211154
0	4783196	1	Non-Significant	1321	8.52258	-0.0134123	0.167596	0.0336036	0.982906	0.979592	0.985294	0.00570228
0	5197959	1	Non-Significant	2494	16.0903	-0.0127525	0.193998	0.0792296	0.958678	0.962264	0.955882	0.0063818
0	5197963	1	Non-Significant	2494	16.0903	-0.00982481	0.244778	0.109009	0.942149	0.933962	0.948529	0.0145671
0	5197968	1	Non-Significant	2494	16.0903	-0.00982481	0.244778	0.109009	0.942149	0.933962	0.948529	0.0145671
0	5197986	1	Non-Significant	2494	16.0903	0.00552886	0.158195	0.137696	0.92562	0.896226	0.948529	0.052303
0	5197990	1	Non-Significant	2494	16.0903	0.0231171	0.0141289	0.346698	0.77686	0.839623	0.727941	0.111681
0	5197996	1	Non-Significant	2494	16.0903	-0.0034447	0.431631	0.137696	0.92562	0.943396	0.911765	0.0316315
0	5198009	1	Non-Significant	2494	16.0903	-0.0098246	0.233968	0.109009	0.942149	0.933962	0.948529	0.0145671
0	5198011	1	Non-Significant	2494	16.0903	-0.00542932	0.365797	0.0325114	0.983471	0.990566	0.977941	0.0126249
0	5787248	1	Non-Significant	3196	20.6194	-0.015853	0.121003	0.114329	0.93913	0.9375	0.940299	0.00279851
0	5822139	1	Non-Significant	2764	17.8323	-0.00201857	0.452167	0.141425	0.923423	0.943396	0.905172	0.0382238
0	6274430	1	Non-Significant	1459	9.4129	-0.00450433	0.373625	0.141425	0.923423	0.904255	0.9375	0.0332447
0	6274431	1	Non-Significant	1459	9.4129	-0.0150738	0.132732	0.163948	0.90991	0.904255	0.914062	0.00980718
1	230037	2	Non-Significant	2984	19.2516	0.00053088	0.0146707	0.493611	0.556522	0.510417	0.589552	0.0791356
1	385117	2	Non-Significant	2946	19.0065	-0.00659814	0.324819	0.292588	0.822034	0.84375	0.807143	0.0366071
1	385143	2	Non-Significant	2946	19.0065	-0.0115601	0.219908	0.0495547	0.974576	0.979167	0.971429	0.0077381
1	385147	2	Non-Significant	2946	19.0065	0.0146014	0.119477	0.292588	0.822034	0.875	0.785714	0.0892857
1	385160	2	Non-Significant	2946	19.0065	-0.01424	0.148547	0.0733625	0.961864	0.958333	0.964286	0.00595238
1	385171	2	Non-Significant	2946	19.0065	-0.0106599	0.233265	0.169061	0.90678	0.895833	0.914286	0.0184524
1	385172	2	Non-Significant	2938	18.9548	-0.0120392	0.199137	0.292588	0.822034	0.833333	0.814286	0.0190476
1	386485	2	Non-Significant	2496	16.1032	-0.0159974	0.127798	0.161328	0.911504	0.91	0.912698	0.00269841
1	386489	2	Non-Significant	2496	16.1032	-0.0152995	0.140628	0.273827	0.836283	0.84	0.833333	0.00666667
1	386491	2	Non-Significant	2496	16.1032	-0.015956	0.117139	0.377203	0.747788	0.75	0.746032	0.00396825
1	386492	2	Significant	2376	22.6286	0.0364	0.00548	0.495262	0.548673	0.54	0.619048	0.0790476
1	386505	2	Non-Significant	2496	16.1032	0.0563626	0.00027054	0.485864	0.584071	0.52	0.666667	0.186667
1	386508	2	Non-Significant	2496	16.1032	-0.013477	0.172489	0.0682904	0.964602	0.96	0.968254	0.00825397
1	386516	2	Non-Significant	2496	16.1032	0.0114613	0.190454	0.417143	0.70354	0.76	0.65873	0.10127
1	1595012	2	Non-Significant	2607	16.8194	-0.00835776	0.282041	0.277778	0.833333	0.817308	0.846774	0.0294665
1	1595013	2	Non-Significant	2613	16.8581	0.0119875	0.168284	0.498539	0.527027	0.588235	0.525	0.113235
1	1595015	2	Non-Significant	2665	17.1935	0.026609	0.00835456	0.5	0.5	0.576923	0.564516	0.141439
1	1595021	2	Non-Significant	2665	17.1935	-0.0155171	0.135742	0.247576	0.855263	0.855769	0.854839	0.000930521
1	1595025	2	Non-Significant	2665	17.1935	-0.00469783	0.39342	0.0344721	0.982456	0.990385	0.975806	0.0145782
1	1595026	2	Non-Significant	2665	17.1935	-0.00469686	0.385764	0.0344721	0.982456	0.990385	0.975806	0.0145782
1	1595027	2	Non-Significant	2637	17.0129	-0.012823	0.195108	0.302608	0.814159	0.803922	0.822581	0.0186591
1	1595028	2	Non-Significant	2665	17.1935	-0.0136092	0.172337	0.167244	0.907895	0.913462	0.903226	0.0102357
1	1595029	2	Non-Significant	2665	17.1935	-0.0136078	0.171222	0.167244	0.907895	0.913462	0.903226	0.0102357
1	1595030	2	Non-Significant	2665	17.1935	0.00083759	0.0242578	0.0428978	0.97807	0.990385	0.967742	0.0226427
1	1595032	2	Non-Significant	2665	17.1935	0.0159509	0.119153	0.499846	0.508772	0.557692	0.564516	0.122208
1	1595033	2	Non-Significant	2665	17.1935	-0.00144376	0.463902	0.499384	0.517544	0.557692	0.516129	0.0738213
1	1595038	2	Non-Significant	2665	17.1935	-0.0136019	0.16291	0.167244	0.907895	0.913462	0.903226	0.0102357
1	1595039	2	Non-Significant	2665	17.1935	-0.0046953	0.388977	0.0344721	0.982456	0.990385	0.975806	0.0145782
1	1595041	2	Non-Significant	2665	17.1935	-0.0046953	0.388977	0.0344721	0.982456	0.990385	0.975806	0.0145782
1	1595043	2	Significant	2555	23.4404	0.0531	0.00375	0.0595183	0.969298	0.932692	1	0.0673077
1	1595054	2	Non-Significant	2665	17.1935	-0.01361	0.1692	0.0428978	0.97807	0.980769	0.975806	0.00496278
1	1595058	2	Non-Significant	2665	17.1935	0.0531605	0.00046389	0.0595183	0.969298	0.932692	1	0.0673077
1	1595060	2	Non-Significant	2665	17.1935	-0.0143864	0.131342	0.0512465	0.973684	0.971154	0.975806	0.00465261
1	1595061	2	Non-Significant	2665	17.1935	0.0532514	0.00048514	0.0595183	0.969298	0.932692	1	0.0673077
1	1595062	2	Non-Significant	2665	17.1935	-0.00469478	0.398068	0.0344721	0.982456	0.990385	0.975806	0.0145782
1	1595070	2	Non-Significant	2665	17.1935	-0.00469019	0.383339	0.0344721	0.982456	0.990385	0.975806	0.0145782
1	1623339	2	Non-Significant	1037	6.69032	-0.00753886	0.323144	0.122922	0.934211	0.946809	0.925373	0.0214354
1	1623340	2	Non-Significant	1037	6.69032	-0.0132064	0.171521	0.208795	0.881579	0.87234	0.88806	0.0157193
1	1623357	2	Non-Significant	1037	6.69032	-0.0166717	0.115935	0.188366	0.894737	0.893617	0.895522	0.00190537
1	1765594	2	Non-Significant	1785	11.5161	-0.012362	0.182563	0.0261963	0.986726	0.989796	0.984375	0.00542092
1	1765603	2	Non-Significant	1785	11.5161	-0.012362	0.182563	0.0261963	0.986726	0.989796	0.984375	0.00542092
1	1765612	2	Non-Significant	1785	11.5161	-0.011721	0.218584	0.49859	0.526549	0.510204	0.539062	0.0288584
1	1765632	2	Non-Significant	1785	11.5161	0.00283588	0.0775977	0.217088	0.876106	0.908163	0.851562	0.0566008
1	1765649	2	Non-Significant	1785	11.5161	-0.012359	0.202811	0.0261963	0.986726	0.989796	0.984375	0.00542092
1	2497173	2	Non-Significant	2018	13.0194	0.00901312	0.234603	0.157551	0.913793	0.947917	0.889706	0.0582108
1	2497183	2	Non-Significant	2018	13.0194	0.0142307	0.134931	0.164648	0.909483	0.947917	0.882353	0.0655637
1	2497191	2	Non-Significant	2018	13.0194	0.00985934	0.231866	0.0255276	0.987069	1	0.977941	0.0220588
1	2724963	2	Non-Significant	1649	10.6387	0.00541419	0.145726	0.107533	0.942982	0.914894	0.962687	0.047793
1	2725002	2	Non-Significant	1649	10.6387	-0.00837042	0.294802	0.356841	0.767544	0.787234	0.753731	0.0335027
1	2725007	2	Non-Significant	1649	10.6387	-0.0136763	0.167211	0.0344721	0.982456	0.978723	0.985075	0.00635122
1	2725035	2	Non-Significant	2293	14.7935	0.022634	0.0295732	0.354669	0.769565	0.830189	0.717742	0.112447
1	2725052	2	Non-Significant	2293	14.7935	0.022634	0.0295732	0.354669	0.769565	0.830189	0.717742	0.112447
1	2725070	2	Non-Significant	2293	14.7935	-0.00723164	0.328277	0.258034	0.847826	0.830189	0.862903	0.0327145
1	3208508	2	Non-Significant	2910	18.7742	0.00633808	0.17892	0.204142	0.884615	0.918182	0.854839	0.0633431
1	3208509	2	Non-Significant	2910	18.7742	0.00633808	0.17892	0.204142	0.884615	0.918182	0.854839	0.0633431
1	3208515	2	Non-Significant	2907	18.7548	-0.00944409	0.253235	0.0253123	0.987179	0.990909	0.983871	0.00703812
1	3208531	2	Non-Significant	2910	18.7742	-0.00877537	0.260958	0.0580393	0.970085	0.963636	0.975806	0.0121701
1	3208539	2	Non-Significant	2788	17.9871	0.00443272	0.12804	0.102264	0.945946	0.923077	0.966102	0.0430248
1	3208540	2	Non-Significant	2910	18.7742	0.00496227	0.134154	0.149207	0.918803	0.890909	0.943548	0.0526393
1	3339077	2	Significant	2576	23.2072	0.0377	0.00281	0.451492	0.655738	0.567308	0.721429	0.154121
1	3339122	2	Non-Significant	2806	18.1032	0.00936059	0.234015	0.0242878	0.987705	1	0.978571	0.0214286
1	3667798	2	Non-Significant	2436	15.7161	0.0292627	0.0240691	0.110259	0.941441	0.979167	0.912698	0.0664683
1	3667803	2	Non-Significant	2436	15.7161	-0.0100535	0.252675	0.283743	0.828829	0.84375	0.81746	0.0262897
1	3667806	2	Non-Significant	2436	15.7161	-0.0120349	0.202948	0.368152	0.756757	0.770833	0.746032	0.0248016
1	3667818	2	Non-Significant	2436	15.7161	0.0292972	0.00892292	0.110259	0.941441	0.979167	0.912698	0.0664683
1	4720262	2	Non-Significant	2808	18.1161	-0.00961397	0.246968	0.168572	0.90708	0.918367	0.898438	0.0199298
2	32422	3	Non-Significant	1518	9.79355	-0.0133492	0.182427	0.0261963	0.986726	0.989362	0.984848	0.00451322
2	32437	3	Non-Significant	1513	9.76129	0.00753907	0.209531	0.452032	0.654867	0.712766	0.613636	0.0991296
2	32440	3	Non-Significant	1518	9.79355	0.0306287	0.024461	0.329431	0.792035	0.861702	0.742424	0.119278
2	895060	3	Non-Significant	2268	14.6323	-0.0130198	0.177564	0.433884	0.681818	0.673077	0.688406	0.0153289
2	895064	3	Non-Significant	2268	14.6323	-0.013271	0.168482	0.499863	0.508264	0.5	0.514493	0.0144928
2	1240597	3	Non-Significant	1260	8.12903	-0.0107355	0.211643	0.0259695	0.986842	0.990385	0.983871	0.00651365
2	1240639	3	Non-Significant	1260	8.12903	0.0150604	0.145973	0.0259695	0.986842	0.97	1	0.03
2	1240643	3	Non-Significant	1205	7.77419	-0.007382	0.326451	0.075831	0.960526	0.97	0.953125	0.016875
2	1240679	3	Non-Significant	1205	7.77419	-0.0146001	0.126697	0.0428978	0.97807	0.98	0.976562	0.0034375
2	1240690	3	Non-Significant	1205	7.77419	-0.0134068	0.167481	0.152778	0.916667	0.91	0.921875	0.011875
2	1318228	3	Non-Significant	2984	19.2516	-0.0109338	0.236408	0.0240928	0.987805	0.990566	0.985714	0.00485175
2	1318296	3	Non-Significant	2101	13.5548	-0.0121696	0.201389	0.265603	0.842342	0.829787	0.851562	0.0217753
2	1474767	3	Non-Significant	2211	14.2645	-0.00537627	0.358834	0.318936	0.800885	0.777778	0.822034	0.0442561
2	2896661	3	Non-Significant	2279	14.7032	0.00962648	0.22968	0.0240928	0.987805	1	0.978261	0.0217391
2	2896673	3	Non-Significant	2279	14.7032	0.0341089	0.013643	0.470256	0.621951	0.537037	0.688406	0.151369
2	3126398	3	Non-Significant	1376	8.87742	-0.0171841	0.0879408	0.149014	0.918919	0.918367	0.919355	0.000987492
2	3126418	3	Non-Significant	1376	8.87742	-0.00020035	0.48987	0.289627	0.824324	0.857143	0.798387	0.0587558
2	3126432	3	Non-Significant	1376	8.87742	0.0178349	0.08771	0.0941888	0.95045	0.979592	0.927419	0.0521725
2	3347455	3	Non-Significant	2207	14.2387	-0.0119978	0.196721	0.0508129	0.973913	0.968085	0.977941	0.00985607
2	3347457	3	Non-Significant	2207	14.2387	-0.0161224	0.124723	0.478223	0.604348	0.606383	0.602941	0.0034418
2	3347472	3	Non-Significant	2207	14.2387	-0.0137142	0.176379	0.409225	0.713043	0.723404	0.705882	0.0175219
2	3628217	3	Non-Significant	1442	9.30323	0.027673	0.0333847	0.0336036	0.982906	0.958333	1	0.0416667
2	3628226	3	Non-Significant	1465	9.45161	-0.0154699	0.134239	0.217145	0.876068	0.875	0.876812	0.00181159
2	3628236	3	Non-Significant	1465	9.45161	-0.0134406	0.166735	0.473373	0.615385	0.604167	0.623188	0.0190217
2	3628251	3	Non-Significant	1458	9.40645	-0.011157	0.205599	0.0503864	0.974138	0.979167	0.970588	0.00857843
3	55206	4	Non-Significant	2621	16.9097	0.0143042	0.128918	0.131569	0.929204	0.961538	0.901639	0.0598991
3	55210	4	Non-Significant	2621	16.9097	-0.00639318	0.323154	0.398152	0.725664	0.75	0.704918	0.045082
3	55215	4	Non-Significant	2621	16.9097	-0.00639287	0.331808	0.398152	0.725664	0.75	0.704918	0.045082
3	55222	4	Non-Significant	2621	16.9097	0.00503369	0.135488	0.313572	0.80531	0.846154	0.770492	0.075662
3	55229	4	Non-Significant	2621	16.9097	0.00586335	0.167649	0.0432689	0.977876	0.961538	0.991803	0.0302648
3	55231	4	Non-Significant	2621	16.9097	0.00586335	0.167649	0.0432689	0.977876	0.961538	0.991803	0.0302648
3	55247	4	Non-Significant	2621	16.9097	-0.0142205	0.156458	0.377203	0.747788	0.740385	0.754098	0.0137137
3	55253	4	Non-Significant	2621	16.9097	0.00580361	0.155622	0.494361	0.553097	0.5	0.598361	0.0983607
3	591504	4	Non-Significant	2573	16.6	-0.00634497	0.331564	0.026427	0.986607	0.979167	0.992188	0.0130208
3	591526	4	Non-Significant	3179	20.5097	-0.0157417	0.120888	0.0436464	0.977679	0.979167	0.976562	0.00260417
3	2040517	4	Non-Significant	2562	16.529	-0.00878483	0.277352	0.0845798	0.955752	0.945652	0.962687	0.0170344
3	2040600	4	Non-Significant	2607	16.8194	-0.0102355	0.224146	0.0503864	0.974138	0.979592	0.970149	0.00944258
3	2493142	4	Non-Significant	2245	14.4839	-0.00229358	0.448021	0.192841	0.891892	0.916667	0.873016	0.0436508
3	2493147	4	Non-Significant	2245	14.4839	-0.00832724	0.302358	0.118172	0.936937	0.947917	0.928571	0.0193452
3	2493172	4	Non-Significant	2245	14.4839	-0.0169401	0.107124	0.470416	0.621622	0.625	0.619048	0.00595238
3	2493180	4	Non-Significant	2245	14.4839	-0.0123143	0.187742	0.480359	0.599099	0.583333	0.611111	0.0277778
3	2587958	4	Non-Significant	2569	16.5742	-0.00327158	0.434021	0.381437	0.743478	0.77551	0.719697	0.0558132
3	2587963	4	Non-Significant	2569	16.5742	-0.0147626	0.149992	0.468204	0.626087	0.632653	0.621212	0.0114409
3	2587970	4	Non-Significant	2569	16.5742	-0.0153132	0.136037	0.461285	0.63913	0.642857	0.636364	0.00649351
3	2587974	4	Non-Significant	2569	16.5742	0.00120467	0.0331156	0.0341777	0.982609	0.969388	0.992424	0.0230365
3	2587985	4	Non-Significant	2569	16.5742	0.00120536	0.0348538	0.0341777	0.982609	0.969388	0.992424	0.0230365
3	2587992	4	Non-Significant	2569	16.5742	0.0012062	0.0330095	0.0341777	0.982609	0.969388	0.992424	0.0230365
3	2588005	4	Non-Significant	2569	16.5742	-0.0130613	0.181188	0.478223	0.604348	0.591837	0.613636	0.0217996
3	3215720	4	Non-Significant	1945	12.5484	-0.0151261	0.139537	0.0595183	0.969298	0.970588	0.968254	0.00233427
3	3244199	4	Non-Significant	2220	14.3226	0.0225145	0.0391652	0.077794	0.959459	0.988889	0.939394	0.0494949
3	3244217	4	Non-Significant	2220	14.3226	0.0013217	0.0363218	0.0525931	0.972973	0.955556	0.984848	0.0292929
3	3244234	4	Non-Significant	2220	14.3226	0.0262901	0.00973261	0.0440305	0.977477	1	0.962121	0.0378788
3	3244237	4	Non-Significant	2220	14.3226	-0.0178781	0.0794942	0.259395	0.846847	0.844444	0.848485	0.0040404
3	3743556	4	Non-Significant	1966	12.6839	0.00872658	0.228002	0.487535	0.578947	0.637255	0.531746	0.105509
3	3743562	4	Non-Significant	1966	12.6839	-0.00682207	0.337088	0.0259695	0.986842	0.980392	0.992063	0.0116713
3	3743596	4	Non-Significant	1966	12.6839	0.00037038	0.0102849	0.0677131	0.964912	0.980392	0.952381	0.0280112
4	360878	5	Non-Significant	2511	16.2	-0.0121696	0.201389	0.0600925	0.968992	0.971698	0.967105	0.00459285
4	360886	5	Non-Significant	2511	16.2	-0.00916472	0.277893	0.217295	0.875969	0.886792	0.868421	0.0183714
4	360890	5	Non-Significant	2511	16.2	-0.00883223	0.259664	0.482693	0.593023	0.575472	0.605263	0.0297915
5	427281	6	Non-Significant	1656	10.6839	-0.00640678	0.329122	0.48	0.6	0.571429	0.621212	0.0497835
5	427282	6	Non-Significant	1662	10.7226	0.0332441	0.0130038	0.0503864	0.974138	1	0.954545	0.0454545
5	427291	6	Non-Significant	1662	10.7226	-0.00122201	0.472958	0.0421745	0.978448	0.99	0.969697	0.020303
5	740250	6	Non-Significant	2485	16.0323	0.0174277	0.0660353	0.0341777	0.982609	1	0.971429	0.0285714
6	209043	7	Non-Significant	2507	16.1742	0.0193246	0.0759343	0.0344721	0.982456	1	0.969231	0.0307692
6	209053	7	Non-Significant	2483	16.0194	-0.00869403	0.292189	0.212014	0.879464	0.864583	0.890625	0.0260417
6	209068	7	Non-Significant	2507	16.1742	-0.0151661	0.115988	0.0918359	0.951754	0.94898	0.953846	0.00486656
7	475689	8	Non-Significant	1989	12.8323	-0.00211682	0.467833	0.265603	0.842342	0.87234	0.820312	0.0520279
8	248337	9	Non-Significant	1151	7.42581	-0.00603072	0.348451	0.0251005	0.987288	0.98	0.992647	0.0126471
8	248340	9	Non-Significant	1151	7.42581	-0.0139008	0.157898	0.287094	0.826271	0.82	0.830882	0.0108824
8	605771	9	Non-Significant	1814	11.7032	-0.00310381	0.439236	0.0671456	0.965217	0.978723	0.955882	0.0228411
8	605786	9	Non-Significant	1814	11.7032	0.00398866	0.108036	0.496219	0.543478	0.510638	0.580882	0.0915207
9	218577	10	Non-Significant	1336	8.61935	-0.0131894	0.169633	0.193194	0.891667	0.897959	0.887324	0.0106352
9	218579	10	Non-Significant	1336	8.61935	0.00190117	0.0519412	0.277778	0.833333	0.795918	0.859155	0.0632366
9	218585	10	Non-Significant	1336	8.61935	-0.0131887	0.18549	0.193194	0.891667	0.897959	0.887324	0.0106352
9	218606	10	Non-Significant	1336	8.61935	0.0069485	0.195206	0.486111	0.583333	0.642857	0.542254	0.100604
9	218609	10	Non-Significant	1336	8.61935	-0.0126746	0.195187	0.0246875	0.9875	0.989796	0.985915	0.00388043
10	55845	11	Non-Significant	1741	11.2323	0.0189632	0.0803187	0.0344721	0.982456	1	0.969697	0.030303
10	182341	11	Non-Significant	2687	17.3355	-0.0134894	0.180591	0.0525931	0.972973	0.968085	0.976562	0.00847739
10	182342	11	Non-Significant	2687	17.3355	-0.0134884	0.161415	0.0525931	0.972973	0.968085	0.976562	0.00847739
10	182371	11	Non-Significant	2385	15.3871	-0.00567899	0.361936	0.0239009	0.987903	0.980769	0.993056	0.0122863
10	283606	11	Non-Significant	11115	71.7097	-0.00852751	0.291098	0.0379605	0.980645	0.977612	0.982955	0.00534261
10	283607	11	Non-Significant	11110	71.6774	-0.00597288	0.350788	0.0319405	0.983766	0.977612	0.988506	0.0108938
10	283608	11	Non-Significant	11244	72.5419	-0.00506808	0.367088	0.0920916	0.951613	0.940299	0.960227	0.0199288
10	283612	11	Non-Significant	11235	72.4839	-0.00506716	0.376723	0.0920916	0.951613	0.940299	0.960227	0.0199288
10	283637	11	Non-Significant	11090	71.5484	-0.0097149	0.263432	0.0441415	0.977419	0.977612	0.977273	0.000339213
10	283639	11	Non-Significant	11346	73.2	-0.00432778	0.403704	0.126306	0.932258	0.91791	0.943182	0.0252714
10	283642	11	Non-Significant	11105	71.6452	-0.00852744	0.296919	0.0379605	0.980645	0.977612	0.982955	0.00534261
10	283647	11	Non-Significant	11111	71.6839	-0.00921775	0.266991	0.0317378	0.983871	0.985075	0.982955	0.00212008
10	283652	11	Non-Significant	10796	69.6516	-0.00652431	0.336396	0.190239	0.893548	0.880597	0.903409	0.0228121
11	285906	12	Non-Significant	2825	18.2258	-0.00888125	0.277175	0.228532	0.868421	0.882979	0.858209	0.0247698
11	285919	12	Non-Significant	2825	18.2258	-0.00288364	0.43954	0.499654	0.513158	0.553191	0.514925	0.0681169
11	285949	12	Non-Significant	2825	18.2258	0.00496526	0.140512	0.152778	0.916667	0.946809	0.895522	0.0512861
12	822001	13	Non-Significant	1871	12.071	-0.00354528	0.413518	0.41195	0.709821	0.679245	0.737288	0.0580429
15	55729	16	Non-Significant	1382	8.91613	-0.0153836	0.127934	0.212247	0.87931	0.877551	0.880597	0.00304599
15	55734	16	Non-Significant	1382	8.91613	0.0268345	0.0322696	0.0338882	0.982759	0.959184	1	0.0408163
15	226156	16	Non-Significant	2508	16.1806	-0.0132298	0.179367	0.386993	0.737705	0.745098	0.732394	0.0127037
15	226225	16	Non-Significant	2838	18.3097	-0.00251122	0.427962	0.0483574	0.975207	0.962963	0.985075	0.0221117
15	226229	16	Non-Significant	2832	18.271	0.018544	0.0850895	0.0327778	0.983333	1	0.970149	0.0298507
15	615224	16	Non-Significant	1817	11.7226	-0.00799288	0.29163	0.0751985	0.96087	0.951923	0.968254	0.0163309
15	615229	16	Non-Significant	1817	11.7226	-0.0120371	0.201818	0.442495	0.669565	0.682692	0.65873	0.0239621
15	615230	16	Non-Significant	1817	11.7226	-0.0108288	0.223412	0.0257467	0.986957	0.990385	0.984127	0.00625763
15	615240	16	Non-Significant	1817	11.7226	-0.00799288	0.29163	0.0751985	0.96087	0.951923	0.968254	0.0163309
15	615248	16	Non-Significant	1817	11.7226	-0.00691558	0.321803	0.0257467	0.986957	0.980769	0.992063	0.0112943
15	615265	16	Non-Significant	1806	11.6516	-0.007927	0.281942	0.0508129	0.973913	0.980769	0.968254	0.0125153
15	615267	16	Non-Significant	1806	11.6516	-0.00792555	0.308794	0.0508129	0.973913	0.980769	0.968254	0.0125153
17	449520	18	Significant	1908	18.8911	0.0539	0.00103	0.27974	0.831858	0.744444	0.889706	0.145261
17	449522	18	Non-Significant	2088	13.471	0.0738353	1e-07	0.313572	0.80531	0.7	0.875	0.175
17	449525	18	Non-Significant	2088	13.471	0.00371507	0.100837	0.108427	0.942478	0.966667	0.926471	0.0401961
18	49499	19	Non-Significant	2490	16.0645	-0.013556	0.177448	0.41859	0.701754	0.688889	0.710145	0.021256
18	49521	19	Non-Significant	2490	16.0645	-0.0166435	0.119161	0.138004	0.925439	0.922222	0.927536	0.00531401
18	58076	19	Non-Significant	2261	14.5871	-0.0107788	0.229875	0.0475907	0.97561	0.98	0.972603	0.00739726
18	58079	19	Non-Significant	2261	14.5871	-0.0107771	0.240865	0.0475907	0.97561	0.98	0.972603	0.00739726
18	58081	19	Non-Significant	2261	14.5871	0.0116873	0.199228	0.156157	0.914634	0.95	0.890411	0.059589
18	58082	19	Non-Significant	2261	14.5871	-0.00540369	0.364072	0.495241	0.54878	0.58	0.527397	0.0526027
18	58086	19	Non-Significant	2261	14.5871	0.0084507	0.232735	0.0240928	0.987805	1	0.979452	0.0205479
18	58098	19	Non-Significant	2261	14.5871	-0.00271285	0.429326	0.447121	0.662602	0.7	0.636986	0.0630137
18	58189	19	Non-Significant	3764	24.2839	-0.0106977	0.238378	0.0366173	0.981343	0.983607	0.979452	0.0041545
18	58194	19	Non-Significant	3764	24.2839	-0.0106975	0.226225	0.0366173	0.981343	0.983607	0.979452	0.0041545
18	58216	19	Non-Significant	3764	24.2839	-0.0106975	0.226225	0.0366173	0.981343	0.983607	0.979452	0.0041545
18	58231	19	Non-Significant	3764	24.2839	-0.00854469	0.279344	0.0221374	0.988806	0.991803	0.986301	0.00550191
18	58241	19	Non-Significant	3764	24.2839	-0.0106969	0.231937	0.0366173	0.981343	0.983607	0.979452	0.0041545
18	58243	19	Non-Significant	3759	24.2516	-0.0106942	0.226293	0.0366173	0.981343	0.983607	0.979452	0.0041545
18	142635	19	Non-Significant	2366	15.2645	0.0313247	0.0163585	0.410783	0.711207	0.634615	0.773438	0.138822
18	142664	19	Non-Significant	2366	15.2645	-0.013746	0.167428	0.499851	0.508621	0.5	0.515625	0.015625
18	142676	19	Non-Significant	2366	15.2645	-0.00453037	0.395632	0.20567	0.883621	0.903846	0.867188	0.0366587
18	251300	19	Non-Significant	2345	15.129	-0.010084	0.254303	0.123933	0.933628	0.922222	0.941176	0.0189542
18	251314	19	Non-Significant	2345	15.129	-0.0153151	0.136998	0.255619	0.849558	0.855556	0.845588	0.00996732
18	251318	19	Non-Significant	2345	15.129	-0.010084	0.254303	0.123933	0.933628	0.922222	0.941176	0.0189542
18	251324	19	Non-Significant	2345	15.129	-0.0006537	0.492631	0.217088	0.876106	0.844444	0.897059	0.0526144
18	251329	19	Non-Significant	2345	15.129	-0.0143561	0.156829	0.0261963	0.986726	0.988889	0.985294	0.00359477
18	251332	19	Non-Significant	2345	15.129	0.00371554	0.101216	0.108427	0.942478	0.966667	0.926471	0.0401961
19	107811	20	Non-Significant	2805	18.0968	0.0308266	0.0241709	0.083872	0.95614	0.989583	0.931818	0.0577652
19	241897	20	Non-Significant	2601	16.7806	-0.00670749	0.336443	0.0895975	0.952991	0.941176	0.962121	0.0209447
19	355374	20	Non-Significant	3009	19.4129	-0.0100488	0.241386	0.110727	0.941176	0.932692	0.947761	0.0150689
19	355386	20	Non-Significant	3009	19.4129	-0.00639739	0.352451	0.0248923	0.987395	0.980769	0.992537	0.0117681
19	355391	20	Non-Significant	3009	19.4129	-0.0144416	0.147426	0.0570934	0.970588	0.971154	0.970149	0.00100459
19	355409	20	Non-Significant	3009	19.4129	-0.010853	0.232411	0.422004	0.697479	0.711538	0.686567	0.0249713
19	456569	20	Significant	1402	13.7451	0.0448	0.00581	0.213837	0.878261	0.94	0.830769	0.109231
19	456570	20	Non-Significant	1572	10.1419	0.0169004	0.104487	0.106654	0.943478	0.91	0.969231	0.0592308
19	456573	20	Non-Significant	1572	10.1419	0.0169086	0.0746657	0.106654	0.943478	0.91	0.969231	0.0592308
19	456577	20	Non-Significant	1572	10.1419	0.0169086	0.0746657	0.106654	0.943478	0.91	0.969231	0.0592308
19	456588	20	Non-Significant	1572	10.1419	0.0194426	0.0440032	0.0910775	0.952174	0.92	0.976923	0.0569231
19	456589	20	Non-Significant	1572	10.1419	-0.00617205	0.351742	0.304008	0.813043	0.79	0.830769	0.0407692
20	210970	21	Non-Significant	2036	13.1355	-0.00372232	0.419544	0.130502	0.929825	0.911765	0.944444	0.0326797
20	210973	21	Non-Significant	2148	13.8581	-0.00947702	0.261898	0.25387	0.850806	0.839286	0.860294	0.0210084
20	210991	21	Non-Significant	2148	13.8581	-0.012267	0.191294	0.062435	0.967742	0.964286	0.970588	0.00630252
20	784139	21	Non-Significant	1954	12.6065	-0.0152494	0.136644	0.0910775	0.952174	0.951923	0.952381	0.000457875
20	784190	21	Non-Significant	1954	12.6065	-0.0146016	0.157993	0.430095	0.686957	0.692308	0.68254	0.00976801
20	784195	21	Non-Significant	1954	12.6065	-0.0149675	0.141919	0.442495	0.669565	0.673077	0.666667	0.00641026
21	85854	22	Non-Significant	2507	16.1742	0.0101604	0.215165	0.0257467	0.986957	1	0.977612	0.0223881
21	85884	22	Non-Significant	2562	16.529	0.00573045	0.153662	0.487535	0.578947	0.521277	0.619403	0.0981264
21	85894	22	Non-Significant	2562	16.529	-0.00268148	0.428495	0.115266	0.938596	0.957447	0.925373	0.0320737
21	85914	22	Non-Significant	2562	16.529	-0.0066686	0.343689	0.0595183	0.969298	0.978723	0.962687	0.0160368
21	85920	22	Non-Significant	2562	16.529	-0.00899698	0.282966	0.441482	0.671053	0.691489	0.656716	0.0347729
21	85921	22	Non-Significant	2562	16.529	-0.00899611	0.275208	0.441482	0.671053	0.691489	0.656716	0.0347729
21	744800	22	Non-Significant	1829	11.8	-0.014576	0.144724	0.083872	0.95614	0.959184	0.953846	0.00533752
21	744823	22	Significant	1379	14.5158	0.0446	0.00283	0.130502	0.929825	0.877551	0.969231	0.0916797
22	240522	23	Non-Significant	2398	15.471	-0.0163195	0.114611	0.335312	0.786957	0.787234	0.786765	0.000469337
22	240526	23	Non-Significant	2398	15.471	-0.0127207	0.179466	0.106654	0.943478	0.93617	0.948529	0.0123592
22	240560	23	Non-Significant	2398	15.471	0.0251198	0.0489505	0.0425331	0.978261	1	0.963235	0.0367647
22	240566	23	Non-Significant	2398	15.471	0.0299698	0.0267046	0.129452	0.930435	0.882979	0.963235	0.0802566
22	418429	23	Non-Significant	1112	7.17419	-0.00198232	0.44839	0.0436464	0.977679	0.989362	0.969231	0.0201309
22	418430	23	Non-Significant	1112	7.17419	-0.00606338	0.333724	0.026427	0.986607	0.978723	0.992308	0.0135843
22	418436	23	Non-Significant	1112	7.17419	-0.0106536	0.238495	0.155254	0.915179	0.925532	0.907692	0.0178396
22	418454	23	Non-Significant	1112	7.17419	-0.0142752	0.164403	0.0350765	0.982143	0.978723	0.984615	0.00589198
23	95474	24	Non-Significant	1320	8.51613	0.00145985	0.0399282	0.294132	0.820833	0.784314	0.847826	0.0635124
23	105133	24	Non-Significant	2606	16.8129	0.0262344	0.0321331	0.0428978	0.97807	1	0.962121	0.0378788
23	105135	24	Non-Significant	2606	16.8129	-0.015104	0.13477	0.465374	0.631579	0.625	0.636364	0.0113636
23	105151	24	Non-Significant	2606	16.8129	0.0262499	0.0344998	0.0428978	0.97807	1	0.962121	0.0378788
23	105152	24	Non-Significant	2606	16.8129	0.0190275	0.0796859	0.0344721	0.982456	1	0.969697	0.030303
24	66446	25	Non-Significant	2503	16.1484	-0.0134034	0.162895	0.0259695	0.986842	0.989362	0.985075	0.00428708
24	110972	25	Non-Significant	707	4.56129	-0.0134341	0.167191	0.363693	0.761062	0.75	0.769231	0.0192308
24	110985	25	Non-Significant	707	4.56129	-0.0162515	0.122408	0.182826	0.89823	0.895833	0.9	0.00416667
24	111015	25	Non-Significant	707	4.56129	-0.00214791	0.451414	0.0682904	0.964602	0.979167	0.953846	0.0253205
24	111019	25	Non-Significant	707	4.56129	-0.0127324	0.175798	0.139126	0.924779	0.916667	0.930769	0.0141026
24	148956	25	Non-Significant	2996	19.329	-0.0143864	0.131342	0.0512465	0.973684	0.971154	0.975806	0.00465261
24	621328	25	Non-Significant	2057	13.271	0.00565767	0.151769	0.0425331	0.978261	0.962264	0.991935	0.0296713
24	621339	25	Non-Significant	2086	13.4581	-0.0081645	0.302936	0.0421745	0.978448	0.972222	0.983871	0.0116487
24	621340	25	Non-Significant	2086	13.4581	-0.0081645	0.302936	0.0421745	0.978448	0.972222	0.983871	0.0116487
24	621342	25	Non-Significant	2086	13.4581	-0.00816225	0.300759	0.0421745	0.978448	0.972222	0.983871	0.0116487
24	621343	25	Non-Significant	2086	13.4581	0.00440514	0.127219	0.417918	0.702586	0.657407	0.741935	0.0845281
24	621344	25	Non-Significant	2086	13.4581	-0.00815946	0.287083	0.0421745	0.978448	0.972222	0.983871	0.0116487
24	621345	25	Non-Significant	2050	13.2258	-0.00805063	0.287266	0.0425331	0.978261	0.971698	0.983871	0.0121729
24	621346	25	Non-Significant	2081	13.4258	-0.00827976	0.276984	0.0428978	0.97807	0.971698	0.983607	0.0119084
24	621347	25	Non-Significant	2086	13.4581	-0.00815935	0.285857	0.0421745	0.978448	0.972222	0.983871	0.0116487
24	621348	25	Non-Significant	2086	13.4581	-0.00815917	0.293651	0.0421745	0.978448	0.972222	0.983871	0.0116487
24	621350	25	Non-Significant	2086	13.4581	-0.00815884	0.299142	0.0421745	0.978448	0.972222	0.983871	0.0116487
25	306193	26	Non-Significant	2479	15.9935	-0.0105187	0.236863	0.127402	0.931624	0.94	0.925373	0.0146269
25	306205	26	Significant	2229	21.0283	0.0493	0.00115	0.0660384	0.965812	1	0.940299	0.0597015
25	603417	26	Non-Significant	11298	72.8903	-0.00821335	0.28343	0.050281	0.974194	0.970149	0.977273	0.00712347
25	604353	26	Non-Significant	3441	22.2	-0.00939478	0.266414	0.0600925	0.968992	0.962963	0.973333	0.0103704
25	604354	26	Non-Significant	3448	22.2452	-0.00939473	0.25982	0.0600925	0.968992	0.962963	0.973333	0.0103704
25	604355	26	Non-Significant	3448	22.2452	-0.0129029	0.185205	0.0380085	0.98062	0.981481	0.98	0.00148148
25	604389	26	Non-Significant	3448	22.2452	-0.0131816	0.185206	0.0527913	0.972868	0.972222	0.973333	0.00111111
25	604395	26	Non-Significant	3448	22.2452	0.0175126	0.0648941	0.40911	0.713178	0.648148	0.76	0.111852
25	604405	26	Non-Significant	3449	22.2516	0.017528	0.0789447	0.40911	0.713178	0.648148	0.76	0.111852
25	604411	26	Non-Significant	3448	22.2452	-0.0130672	0.182585	0.1231	0.934109	0.935185	0.933333	0.00185185
27	248903	28	Non-Significant	2688	17.3419	-0.0143318	0.145312	0.126004	0.932432	0.9375	0.928571	0.00892857
27	248921	28	Non-Significant	2688	17.3419	-0.00604132	0.355536	0.0353867	0.981982	0.989583	0.97619	0.0133929
27	610865	28	Non-Significant	2128	13.729	0.00389855	0.106032	0.438276	0.675676	0.727273	0.641791	0.0854817
28	55532	29	Non-Significant	2804	18.0903	-0.0103183	0.242279	0.0671456	0.965217	0.957447	0.970588	0.0131414
28	55542	29	Non-Significant	2804	18.0903	-0.00555576	0.372181	0.0257467	0.986957	0.978723	0.992647	0.0139237
28	55562	29	Non-Significant	2804	18.0903	0.0181999	0.0697756	0.0341777	0.982609	1	0.970588	0.0294118
28	55578	29	Non-Significant	2804	18.0903	0.0280058	0.0228946	0.0341777	0.982609	0.957447	1	0.0425532
28	55582	29	Non-Significant	2804	18.0903	-0.00602144	0.351654	0.269981	0.83913	0.861702	0.823529	0.0381727
28	144603	29	Non-Significant	2120	13.6774	0.0148935	0.140527	0.18	0.9	0.857143	0.931818	0.0746753
29	160067	30	Non-Significant	3143	20.2774	0.00954217	0.245525	0.484164	0.588983	0.65	0.544118	0.105882
29	160101	30	Non-Significant	3143	20.2774	0.00878577	0.227582	0.182706	0.898305	0.86	0.926471	0.0664706
29	160102	30	Non-Significant	3143	20.2774	0.00443326	0.127854	0.175919	0.902542	0.87	0.926471	0.0564706
29	160105	30	Non-Significant	3143	20.2774	0.00443615	0.121608	0.175919	0.902542	0.87	0.926471	0.0564706
29	160107	30	Non-Significant	3138	20.2452	0.00443736	0.119551	0.175919	0.902542	0.87	0.926471	0.0564706
29	160108	30	Non-Significant	3143	20.2774	0.00444189	0.128314	0.175919	0.902542	0.87	0.926471	0.0564706
29	160111	30	Non-Significant	3138	20.2452	0.00444189	0.128314	0.175919	0.902542	0.87	0.926471	0.0564706
29	160113	30	Non-Significant	3143	20.2774	0.00444189	0.128314	0.175919	0.902542	0.87	0.926471	0.0564706
29	160114	30	Non-Significant	3143	20.2774	0.00444189	0.128314	0.175919	0.902542	0.87	0.926471	0.0564706
29	160115	30	Non-Significant	3143	20.2774	0.00444189	0.128314	0.175919	0.902542	0.87	0.926471	0.0564706
29	160141	30	Non-Significant	2592	16.7226	-0.0149493	0.147377	0.214003	0.878151	0.877551	0.878571	0.00102041
29	160151	30	Non-Significant	2635	17	0.0137302	0.168586	0.0634238	0.967213	0.99	0.951389	0.0386111
29	160152	30	Non-Significant	2635	17	0.0137452	0.160042	0.0634238	0.967213	0.99	0.951389	0.0386111
29	160160	30	Non-Significant	2564	16.5419	-0.00344556	0.431798	0.164648	0.909483	0.887755	0.925373	0.037618
30	489646	31	Non-Significant	1707	11.0129	0.0255671	0.0261637	0.0425331	0.978261	1	0.962687	0.0373134
30	612322	31	Non-Significant	2672	17.2387	0.0122898	0.181685	0.171671	0.905172	0.864583	0.933824	0.0692402
30	612337	31	Non-Significant	2672	17.2387	0.00954057	0.226879	0.0421745	0.978448	0.958333	0.992647	0.0343137
30	612340	31	Non-Significant	2672	17.2387	-0.0134265	0.165254	0.0338882	0.982759	0.979167	0.985294	0.00612745
30	612350	31	Non-Significant	2672	17.2387	-0.00145525	0.464087	0.482015	0.594828	0.552083	0.625	0.0729167
30	612356	31	Non-Significant	2672	17.2387	0.00578247	0.1653	0.0745764	0.961207	0.9375	0.977941	0.0404412
30	612369	31	Non-Significant	2672	17.2387	-0.010084	0.254303	0.486586	0.581897	0.5625	0.595588	0.0330882
30	612372	31	Non-Significant	2672	17.2387	-0.00927193	0.259666	0.489261	0.573276	0.59375	0.558824	0.0349265
31	166700	32	Non-Significant	2469	15.929	-0.00230588	0.462743	0.170356	0.905983	0.882353	0.924242	0.0418895
31	166726	32	Non-Significant	2482	16.0129	-0.00989664	0.255709	0.321024	0.799145	0.784314	0.810606	0.0262923
31	166745	32	Non-Significant	2482	16.0129	-0.014112	0.167844	0.0418219	0.978632	0.980392	0.977273	0.00311943
31	315591	32	Non-Significant	2003	12.9226	-0.00585774	0.351738	0.12496	0.933036	0.919643	0.946429	0.0267857
32	686188	33	Non-Significant	1199	7.73548	0.00034314	0.00953179	0.0516877	0.973451	0.957447	0.984848	0.0274017
32	686207	33	Non-Significant	1199	7.73548	-0.0143902	0.161155	0.146605	0.920354	0.925532	0.916667	0.00886525
33	428185	34	Non-Significant	2781	17.9419	0.00585406	0.167484	0.307902	0.809917	0.851852	0.776119	0.0757324
33	428186	34	Non-Significant	2781	17.9419	-0.0131816	0.185206	0.297521	0.818182	0.824074	0.813433	0.0106412
33	428221	34	Non-Significant	2781	17.9419	-0.0117208	0.21988	0.264736	0.842975	0.851852	0.835821	0.016031
33	428223	34	Non-Significant	2781	17.9419	0.00089473	0.0242286	0.0867769	0.954545	0.972222	0.940299	0.0319237
34	795739	35	Non-Significant	2171	14.0065	-0.0131861	0.18206	0.346698	0.77686	0.784314	0.771429	0.0128852
34	795744	35	Non-Significant	2171	14.0065	0.0163137	0.106662	0.130626	0.929752	0.892157	0.957143	0.064986
35	109997	36	Non-Significant	2045	13.1935	0.00504832	0.135276	0.0436464	0.977679	0.962264	0.991525	0.0292613
35	110000	36	Non-Significant	2045	13.1935	0.00677862	0.180754	0.12496	0.933036	0.90566	0.957627	0.0519667
35	110014	36	Non-Significant	2045	13.1935	-0.0138842	0.15836	0.191327	0.892857	0.886792	0.898305	0.0115126
35	110032	36	Non-Significant	2045	13.1935	0.0129058	0.154377	0.326371	0.794643	0.745283	0.838983	0.0937
35	123287	36	Non-Significant	2814	18.1548	-0.0100478	0.237258	0.0639301	0.966942	0.96	0.971831	0.011831
35	123290	36	Non-Significant	2808	18.1161	-0.0100476	0.241145	0.0639301	0.966942	0.96	0.971831	0.011831
35	123315	36	Non-Significant	2814	18.1548	-0.0100476	0.241145	0.0639301	0.966942	0.96	0.971831	0.011831
35	123321	36	Non-Significant	2814	18.1548	-0.0100445	0.236879	0.0639301	0.966942	0.96	0.971831	0.011831
35	123322	36	Non-Significant	2814	18.1548	-0.010042	0.239581	0.0639301	0.966942	0.96	0.971831	0.011831
35	408514	36	Non-Significant	2969	19.1548	0.0141228	0.125701	0.0253123	0.987179	0.971698	1	0.0283019
35	676940	36	Non-Significant	1485	9.58065	0.00184235	0.0505371	0.429286	0.688034	0.642857	0.720588	0.0777311
35	676956	36	Non-Significant	1485	9.58065	-0.00547972	0.362327	0.452663	0.653846	0.683673	0.632353	0.0513205
35	676977	36	Non-Significant	1485	9.58065	-0.00751359	0.321971	0.498685	0.525641	0.55102	0.507353	0.0436675
35	676985	36	Non-Significant	1485	9.58065	-0.00041696	0.498146	0.260355	0.846154	0.877551	0.823529	0.0540216
35	676998	36	Non-Significant	1485	9.58065	-0.0104257	0.235136	0.0499671	0.974359	0.979592	0.970588	0.0090036
37	238899	38	Non-Significant	2827	18.2387	0.0232211	0.0521571	0.0745764	0.961207	0.928571	0.985075	0.0565032
37	658367	38	Non-Significant	2581	16.6516	0.0177228	0.092724	0.0933913	0.950893	0.92	0.975806	0.0558065
37	658394	38	Non-Significant	2581	16.6516	-0.00688927	0.317104	0.0771285	0.959821	0.97	0.951613	0.0183871
38	184895	39	Non-Significant	2663	17.1806	-0.0132076	0.170421	0.0491491	0.97479	0.971698	0.977273	0.00557461
39	651181	40	Non-Significant	2477	15.9806	-0.0020582	0.453825	0.46237	0.637168	0.677083	0.607692	0.069391
39	651305	40	Non-Significant	2257	14.5613	-0.013734	0.158093	0.127402	0.931624	0.935185	0.928571	0.00661376
40	610110	41	Non-Significant	2279	14.7032	-0.017167	0.103409	0.0432689	0.977876	0.978261	0.977612	0.000648929
40	610111	41	Non-Significant	2279	14.7032	-0.017243	0.0882267	0.484337	0.588496	0.586957	0.589552	0.00259572
40	610118	41	Non-Significant	2279	14.7032	-0.00351021	0.40722	0.249393	0.853982	0.880435	0.835821	0.0446139
40	610188	41	Non-Significant	1174	7.57419	-0.00311487	0.424866	0.0605469	0.96875	0.980769	0.958333	0.0224359
40	610192	41	Non-Significant	1174	7.57419	-0.0100362	0.248911	0.304688	0.8125	0.798077	0.825	0.0269231
40	610194	41	Non-Significant	1174	7.57419	-0.00748283	0.294318	0.0521365	0.973214	0.980769	0.966667	0.0141026
40	676913	41	Non-Significant	2491	16.071	0.00253074	0.0738185	0.178676	0.900826	0.87	0.922535	0.0525352
41	33362	42	Non-Significant	1668	10.7613	-0.00782061	0.285594	0.397769	0.726087	0.704082	0.742424	0.0383426
41	33369	42	Non-Significant	1668	10.7613	-0.00575257	0.346539	0.059017	0.969565	0.979592	0.962121	0.0174706
41	33382	42	Non-Significant	1668	10.7613	-0.00620273	0.343452	0.0341777	0.982609	0.989796	0.977273	0.0125232
41	601788	42	Non-Significant	1505	9.70968	0.00237856	0.0653768	0.107533	0.942982	0.92	0.960938	0.0409375
41	675683	42	Non-Significant	1255	8.09677	-0.0126857	0.191241	0.302608	0.814159	0.826087	0.80597	0.0201168
41	675685	42	Non-Significant	1255	8.09677	0.00527813	0.1498	0.0845798	0.955752	0.978261	0.940299	0.0379624
41	675728	42	Non-Significant	1255	8.09677	0.0161709	0.11385	0.302608	0.814159	0.869565	0.776119	0.0934458
42	249179	43	Non-Significant	1221	7.87742	0.0112594	0.186674	0.026427	0.986607	1	0.976562	0.0234375
42	249227	43	Non-Significant	1221	7.87742	-0.00213263	0.440754	0.101403	0.946429	0.927083	0.960938	0.0338542
42	320174	43	Non-Significant	2657	17.1419	-0.0149735	0.138868	0.104938	0.944444	0.946809	0.942857	0.00395137
42	320198	43	Non-Significant	2657	17.1419	-0.00308998	0.419033	0.229856	0.867521	0.893617	0.85	0.043617
42	320199	43	Non-Significant	2652	17.1097	-0.0153308	0.137579	0.0580393	0.970085	0.968085	0.971429	0.00334347
42	320206	43	Non-Significant	2657	17.1419	0.0336598	0.0124948	0.0895975	0.952991	0.989362	0.928571	0.0607903
42	737378	43	Non-Significant	2818	18.1806	-0.0133277	0.169413	0.146918	0.920168	0.924528	0.916667	0.00786164
42	737379	43	Non-Significant	2818	18.1806	-0.0143158	0.151583	0.125415	0.932773	0.933962	0.931818	0.00214408
42	737382	43	Non-Significant	2818	18.1806	-0.0127198	0.179923	0.0649672	0.966387	0.962264	0.969697	0.00743282
42	737383	43	Non-Significant	2673	17.2452	0.00721826	0.190359	0.346779	0.776786	0.823529	0.737705	0.0858245
42	737391	43	Non-Significant	2818	18.1806	-0.00789223	0.294149	0.207612	0.882353	0.896226	0.871212	0.0250143
43	111358	44	Non-Significant	2143	13.8258	-0.0123439	0.19	0.184089	0.897436	0.886364	0.90411	0.017746
43	111409	44	Non-Significant	2143	13.8258	-0.0170857	0.0891071	0.497662	0.534188	0.534091	0.534247	0.000155666
43	111454	44	Non-Significant	1908	12.3097	-0.0115137	0.219846	0.167244	0.907895	0.897959	0.915385	0.0174254
43	111465	44	Non-Significant	1908	12.3097	-0.0143398	0.15392	0.174361	0.903509	0.897959	0.907692	0.00973312
43	111468	44	Non-Significant	1908	12.3097	0.00759419	0.2002	0.083872	0.95614	0.979592	0.938462	0.0411303
43	111484	44	Non-Significant	1908	12.3097	0.019306	0.0622456	0.0344721	0.982456	1	0.969231	0.0307692
44	68326	45	Non-Significant	2753	17.7613	0.00204894	0.0566458	0.0989036	0.947826	0.96875	0.932836	0.0359142
44	262543	45	Non-Significant	1564	10.0903	-0.0140304	0.151693	0.21875	0.875	0.866667	0.880282	0.013615
44	262548	45	Non-Significant	1564	10.0903	-0.00110844	0.480023	0.301984	0.814655	0.777778	0.838028	0.0602504
45	130477	46	Non-Significant	1864	12.0258	0.0245687	0.044919	0.0414752	0.978814	1	0.963768	0.0362319
46	91500	47	Non-Significant	2740	17.6774	-0.0105469	0.23001	0.111606	0.940678	0.932692	0.94697	0.0142774
46	91512	47	Non-Significant	2740	17.6774	-0.0111207	0.223835	0.0251005	0.987288	0.990385	0.984848	0.00553613
46	106364	47	Non-Significant	2012	12.9806	0.0291766	0.0247855	0.131569	0.929204	0.97	0.896825	0.0731746
46	106377	47	Non-Significant	2072	13.3677	0.00798343	0.210228	0.106654	0.943478	0.97	0.923077	0.0469231
46	106383	47	Non-Significant	2072	13.3677	-0.00071925	0.497884	0.448242	0.66087	0.62	0.692308	0.0723077
46	179079	47	Non-Significant	1979	12.7677	0.0146013	0.116972	0.328181	0.793103	0.734043	0.833333	0.0992908
46	493204	47	Non-Significant	2269	14.6387	0.0234666	0.0480493	0.0418219	0.978632	1	0.964286	0.0357143
47	224194	48	Non-Significant	1666	10.7484	-0.00354428	0.415788	0.0660384	0.965812	0.978723	0.957143	0.0215805
47	224243	48	Non-Significant	1666	10.7484	-0.00516271	0.363981	0.0253123	0.987179	0.978723	0.992857	0.0141337
47	579225	48	Non-Significant	2197	14.1742	-0.0047282	0.376899	0.489796	0.571429	0.539216	0.595588	0.0563725
48	394043	49	Non-Significant	2894	18.671	-0.0152288	0.137917	0.0824911	0.956897	0.958333	0.955882	0.00245098
48	475933	49	Non-Significant	2949	19.0258	0.00910527	0.238848	0.177259	0.901709	0.865385	0.930769	0.0653846
48	475941	49	Significant	2509	26.6915	0.0602	0.000786	0.163379	0.910256	0.846154	0.961538	0.115385
48	634052	49	Non-Significant	1963	12.6645	-0.0138139	0.161767	0.0739645	0.961538	0.956522	0.964789	0.00826699
51	441908	52	Non-Significant	1710	11.0323	-0.00084951	0.474414	0.192293	0.892241	0.920455	0.875	0.0454545
51	441911	52	Non-Significant	1710	11.0323	-0.0142147	0.149772	0.361735	0.762931	0.772727	0.756944	0.0157828
51	441930	52	Non-Significant	1710	11.0323	0.0770529	1e-07	0.199019	0.887931	0.965909	0.840278	0.125631
51	683850	52	Non-Significant	2535	16.3548	-0.00535983	0.36638	0.145429	0.921053	0.902174	0.933824	0.0316496
51	683862	52	Non-Significant	2535	16.3548	0.0139064	0.153135	0.122922	0.934211	0.967391	0.911765	0.0556266
51	683872	52	Non-Significant	2535	16.3548	-0.00531155	0.37656	0.0259695	0.986842	0.978261	0.992647	0.0143862
51	683882	52	Non-Significant	2532	16.3355	0.00609831	0.16218	0.0404685	0.979339	0.962963	0.992537	0.0295744
51	683891	52	Non-Significant	2535	16.3548	0.00096819	0.026502	0.0428978	0.97807	0.956522	0.992647	0.0361253
51	683892	52	Non-Significant	2535	16.3548	0.0113799	0.182953	0.101667	0.946281	0.925926	0.962687	0.0367606
51	683917	52	Non-Significant	2532	16.3355	0.0184956	0.0534718	0.270371	0.838843	0.888889	0.798507	0.0903814
51	683922	52	Non-Significant	2532	16.3355	0.018508	0.0594782	0.270371	0.838843	0.888889	0.798507	0.0903814
51	683925	52	Non-Significant	2532	16.3355	0.0185234	0.0849365	0.270371	0.838843	0.888889	0.798507	0.0903814
51	683926	52	Non-Significant	2532	16.3355	-0.0139337	0.162426	0.241514	0.859504	0.861111	0.858209	0.00290216
51	683929	52	Non-Significant	2532	16.3355	-0.00250613	0.445284	0.0483574	0.975207	0.962963	0.985075	0.0221117
51	683938	52	Non-Significant	2532	16.3355	-0.0137808	0.142759	0.178676	0.900826	0.898148	0.902985	0.00483693
52	315156	53	Non-Significant	8985	57.9677	-0.0100082	0.25369	0.0272057	0.986207	0.984127	0.987805	0.00367789
52	315158	53	Non-Significant	9134	58.929	-0.00739797	0.314791	0.163234	0.910345	0.920635	0.902439	0.0181959
52	315162	53	Non-Significant	8962	57.8194	-0.0100061	0.257991	0.0272057	0.986207	0.984127	0.987805	0.00367789
52	315171	53	Non-Significant	8987	57.9806	-0.00927927	0.273834	0.0405232	0.97931	0.97619	0.981707	0.00551684
52	315181	53	Non-Significant	8951	57.7484	-0.0100035	0.254852	0.0272057	0.986207	0.984127	0.987805	0.00367789
52	315191	53	Non-Significant	8986	57.9742	-0.00755307	0.308365	0.0405232	0.97931	0.984127	0.97561	0.00851723
52	315192	53	Non-Significant	9120	58.8387	-0.0115914	0.215408	0.327741	0.793478	0.795082	0.792208	0.00287418
52	315194	53	Non-Significant	8952	57.7548	-0.00684284	0.314455	0.0605469	0.96875	0.975806	0.963415	0.0123918
52	315200	53	Non-Significant	8957	57.7871	0.0272218	0.0305805	0.0407986	0.979167	1	0.962963	0.037037
52	315206	53	Non-Significant	8984	57.9613	0.00319811	0.0870163	0.0407986	0.979167	0.991935	0.969512	0.0224233
52	315211	53	Non-Significant	9101	58.7161	0.0151943	0.130958	0.323461	0.797101	0.85	0.75641	0.0935897
52	315213	53	Non-Significant	9250	59.6774	-0.00734234	0.323352	0.289869	0.824138	0.809524	0.835366	0.025842
53	130546	54	Non-Significant	1877	12.1097	0.00622964	0.16555	0.346779	0.776786	0.820755	0.737288	0.0834666
53	504465	54	Non-Significant	2733	17.6323	0.0391731	0.0125823	0.0421745	0.978448	0.946809	1	0.0531915
53	504508	54	Non-Significant	2733	17.6323	-0.00505633	0.383297	0.0585241	0.969828	0.957447	0.978261	0.0208141
54	99253	55	Non-Significant	2946	19.0065	-0.00856338	0.289471	0.49714	0.537815	0.518519	0.553846	0.0353276
54	99255	55	Non-Significant	2946	19.0065	-0.0101682	0.237934	0.0248923	0.987395	0.990741	0.984615	0.00612536
55	325290	56	Non-Significant	3188	20.5677	-0.00680204	0.331461	0.381665	0.743243	0.681818	0.73913	0.0573123
55	325291	56	Non-Significant	3188	20.5677	-0.00401829	0.386527	0.405983	0.716814	0.715909	0.761194	0.0452849
55	622519	56	Non-Significant	3235	20.871	0.0175843	0.0855864	0.191327	0.892857	0.93617	0.861538	0.0746318
55	622524	56	Significant	3025	29.3689	0.0849	9.42e-05	0.461695	0.638393	0.510638	0.730769	0.220131
59	188485	60	Non-Significant	2382	15.3677	0.00083759	0.0242578	0.0347717	0.982301	0.969388	0.992188	0.0227997
59	742955	60	Non-Significant	1862	12.0129	-0.011581	0.212652	0.12095	0.935345	0.942308	0.929688	0.0126202
59	742967	60	Non-Significant	1862	12.0129	0.0274348	0.0299241	0.0421745	0.978448	1	0.960938	0.0390625
59	742971	60	Non-Significant	1874	12.0903	-0.0110173	0.217525	0.0253123	0.987179	0.990385	0.984615	0.00576923
59	742980	60	Non-Significant	1874	12.0903	0.00133989	0.0367211	0.104938	0.944444	0.923077	0.961538	0.0384615
59	742993	60	Non-Significant	1851	11.9419	-0.0138901	0.164	0.330284	0.791304	0.798077	0.785714	0.0123626
59	753503	60	Significant	1975	17.9545	0.0438	0.00513	0.0860992	0.954918	0.91	0.986111	0.0761111
59	753504	60	Non-Significant	2195	14.1613	0.00869691	0.226697	0.221815	0.872951	0.83	0.902778	0.0727778
59	753505	60	Non-Significant	2195	14.1613	0.00869691	0.226697	0.221815	0.872951	0.83	0.902778	0.0727778
59	753527	60	Non-Significant	2188	14.1161	0.00168112	0.0458844	0.071614	0.96281	0.98	0.950704	0.0292958
59	753531	60	Non-Significant	2195	14.1613	-0.00386576	0.404787	0.10088	0.946721	0.93	0.958333	0.0283333
59	753538	60	Non-Significant	2195	14.1613	0.0285928	0.0255622	0.055731	0.971311	0.94	0.993056	0.0530556
60	63860	61	Non-Significant	2747	17.7226	-0.00131575	0.477419	0.370576	0.754386	0.79	0.726562	0.0634375
60	63865	61	Non-Significant	2756	17.7806	0.0193209	0.0450904	0.0341777	0.982609	1	0.969231	0.0307692
60	63873	61	Non-Significant	2747	17.7226	-0.0130932	0.16895	0.0677131	0.964912	0.96	0.96875	0.00875
60	63890	61	Non-Significant	2756	17.7806	-0.0155332	0.126694	0.0751985	0.96087	0.96	0.961538	0.00153846
60	63905	61	Non-Significant	2756	17.7806	-0.0155253	0.129205	0.0751985	0.96087	0.96	0.961538	0.00153846
60	193305	61	Non-Significant	2091	13.4903	-0.00312068	0.427806	0.0831758	0.956522	0.941176	0.96875	0.0275735
60	193308	61	Non-Significant	2091	13.4903	-0.00695062	0.333491	0.251947	0.852174	0.833333	0.867188	0.0338542
60	193311	61	Non-Significant	2091	13.4903	-0.013272	0.185788	0.0831758	0.956522	0.960784	0.953125	0.00765931
60	193327	61	Non-Significant	2091	13.4903	-0.0153981	0.131375	0.144272	0.921739	0.921569	0.921875	0.000306373
61	208129	62	Non-Significant	2703	17.4387	0.0105591	0.20324	0.0259695	0.986842	1	0.977273	0.0227273
61	208142	62	Non-Significant	2703	17.4387	-0.0104459	0.237767	0.083872	0.95614	0.947917	0.962121	0.0142045
61	208149	62	Non-Significant	2703	17.4387	-0.0073399	0.326398	0.366074	0.758772	0.78125	0.742424	0.0388258
61	208159	62	Non-Significant	2703	17.4387	-0.0156271	0.136471	0.0428978	0.97807	0.979167	0.977273	0.00189394
61	208162	62	Non-Significant	2703	17.4387	-0.00911317	0.279059	0.486111	0.583333	0.604167	0.568182	0.0359848
61	208169	62	Non-Significant	2703	17.4387	-0.00842224	0.273132	0.115266	0.938596	0.927083	0.94697	0.0198864
61	208170	62	Non-Significant	2703	17.4387	0.0100957	0.213811	0.160049	0.912281	0.875	0.939394	0.0643939
61	513159	62	Non-Significant	1745	11.2581	-0.0153885	0.134167	0.0764743	0.960177	0.956522	0.962687	0.00616483
61	513162	62	Non-Significant	1745	11.2581	-0.00503317	0.376442	0.161328	0.911504	0.891304	0.925373	0.0340688
62	516152	63	Non-Significant	2860	18.4516	0.033348	0.0124724	0.0818175	0.957265	0.918367	0.985294	0.0669268
64	543570	65	Non-Significant	3403	21.9548	-0.00914205	0.282218	0.0259695	0.986842	0.984848	0.988372	0.00352361
64	543571	65	Non-Significant	3406	21.9742	-0.00559606	0.363976	0.0321458	0.98366	0.976923	0.988636	0.0117133
64	543573	65	Non-Significant	3386	21.8452	-0.00969125	0.237508	0.1472	0.92	0.923077	0.917647	0.00542986
64	543574	65	Non-Significant	3393	21.8903	-0.00933545	0.268065	0.0263111	0.986667	0.984615	0.988235	0.00361991
64	543578	65	Non-Significant	3423	22.0839	-0.00887098	0.28429	0.0256367	0.987013	0.984848	0.988636	0.00378788
64	543593	65	Non-Significant	3402	21.9484	0.0118416	0.17783	0.0505988	0.974026	0.992424	0.960227	0.032197
64	543596	65	Non-Significant	3418	22.0516	-0.00197229	0.470363	0.0319405	0.983766	0.992424	0.977273	0.0151515
64	543605	65	Non-Significant	3421	22.071	-0.00860444	0.286452	0.0932334	0.95098	0.946154	0.954545	0.00839161
64	543609	65	Non-Significant	3423	22.0839	-0.00886912	0.28448	0.0256367	0.987013	0.984848	0.988636	0.00378788
64	543613	65	Non-Significant	3405	21.9677	-0.00838528	0.271036	0.0808526	0.957792	0.962121	0.954545	0.00757576
64	543614	65	Non-Significant	3423	22.0839	-0.00904566	0.281737	0.0808526	0.957792	0.954545	0.960227	0.00568182
64	543617	65	Non-Significant	3380	21.8065	-0.00877531	0.261111	0.0392	0.98	0.976923	0.982353	0.00542986
64	543619	65	Non-Significant	3423	22.0839	-0.0094396	0.243326	0.0319405	0.983766	0.984848	0.982955	0.00189394
64	585907	65	Non-Significant	2156	13.9097	-0.00558564	0.362755	0.201151	0.886555	0.90625	0.873239	0.0330106
64	585909	65	Non-Significant	2156	13.9097	-0.0148641	0.138811	0.0570934	0.970588	0.96875	0.971831	0.00308099
64	585910	65	Non-Significant	2143	13.8258	-0.0157429	0.131083	0.0418219	0.978632	0.978723	0.978571	0.000151976
64	585914	65	Non-Significant	2156	13.9097	-0.0150581	0.135835	0.0411341	0.978992	0.979167	0.978873	0.000293427
64	585918	65	Non-Significant	2156	13.9097	-0.0115305	0.214471	0.103277	0.945378	0.9375	0.950704	0.0132042
64	585920	65	Non-Significant	2156	13.9097	-0.0112952	0.221058	0.153944	0.915966	0.90625	0.922535	0.0162852
64	585921	65	Non-Significant	2156	13.9097	-0.0148625	0.138703	0.0570934	0.970588	0.96875	0.971831	0.00308099
64	585923	65	Non-Significant	2156	13.9097	-0.0150562	0.144027	0.0411341	0.978992	0.979167	0.978873	0.000293427
64	585924	65	Non-Significant	2156	13.9097	-0.0150562	0.144027	0.0411341	0.978992	0.979167	0.978873	0.000293427
64	585925	65	Non-Significant	2156	13.9097	-0.0150541	0.135282	0.0411341	0.978992	0.979167	0.978873	0.000293427
64	585927	65	Non-Significant	2143	13.8258	-0.0157417	0.120888	0.0418219	0.978632	0.978723	0.978571	0.000151976
64	585949	65	Significant	1866	17.6038	0.055	0.000353	0.274027	0.836134	0.75	0.894366	0.144366
66	36527	67	Non-Significant	2152	13.8839	-0.0137124	0.170645	0.132653	0.928571	0.920455	0.933824	0.013369
66	36529	67	Non-Significant	2152	13.8839	-0.00105872	0.498325	0.496014	0.544643	0.590909	0.514706	0.0762032
66	36589	67	Non-Significant	1438	9.27742	-0.00615709	0.343837	0.0440305	0.977477	0.967391	0.984615	0.0172241
66	36595	67	Non-Significant	1438	9.27742	-0.00014286	0.480163	0.086032	0.954955	0.934783	0.969231	0.0344482
66	36607	67	Non-Significant	1438	9.27742	-0.00724413	0.317415	0.353908	0.77027	0.793478	0.753846	0.0396321
67	93462	68	Non-Significant	2413	15.5677	-0.0121927	0.205464	0.0881647	0.953782	0.959184	0.95	0.00918367
67	93485	68	Non-Significant	2413	15.5677	0.0135158	0.136654	0.201151	0.886555	0.928571	0.857143	0.0714286
67	93498	68	Non-Significant	2413	15.5677	-0.00229184	0.44761	0.285185	0.827731	0.795918	0.85	0.0540816
67	93510	68	Non-Significant	2413	15.5677	-0.00867083	0.290207	0.146918	0.920168	0.908163	0.928571	0.0204082
67	93519	68	Non-Significant	2413	15.5677	-0.00437234	0.400543	0.389273	0.735294	0.765306	0.714286	0.0510204
67	93520	68	Non-Significant	2413	15.5677	-0.0122017	0.209568	0.397041	0.726891	0.714286	0.735714	0.0214286
67	93547	68	Non-Significant	2283	14.729	-0.0149864	0.140107	0.38951	0.735043	0.735294	0.734848	0.000445633
67	93586	68	Non-Significant	2283	14.729	0.0149673	0.132953	0.408686	0.713675	0.77451	0.666667	0.107843
67	93588	68	Non-Significant	2283	14.729	-0.00489811	0.374796	0.49474	0.551282	0.519608	0.575758	0.0561497
67	555005	68	Non-Significant	2425	15.6452	-0.0139507	0.171498	0.0347717	0.982301	0.978723	0.984848	0.00612508
68	54167	69	Non-Significant	2532	16.3355	-0.00093007	0.498952	0.490321	0.569565	0.612245	0.537879	0.0743661
68	54173	69	Non-Significant	2532	16.3355	-0.00287204	0.432095	0.489074	0.573913	0.612245	0.545455	0.0667904
68	54195	69	Non-Significant	2498	16.1161	-0.0141967	0.166386	0.0344721	0.982456	0.979592	0.984615	0.00502355
68	54196	69	Non-Significant	2498	16.1161	-0.0141962	0.156795	0.0344721	0.982456	0.979592	0.984615	0.00502355
68	54242	69	Non-Significant	2293	14.7935	-0.0123297	0.187362	0.493382	0.557522	0.572917	0.546154	0.0267628
68	54250	69	Non-Significant	2293	14.7935	-0.0157035	0.134116	0.0432689	0.977876	0.979167	0.976923	0.00224359
68	54251	69	Non-Significant	2293	14.7935	0.0109237	0.194147	0.0261963	0.986726	1	0.976923	0.0230769
68	54287	69	Non-Significant	2293	14.7935	-0.0161323	0.12166	0.0764743	0.960177	0.958333	0.961538	0.00320513
68	405698	69	Non-Significant	2797	18.0452	-0.0146459	0.139737	0.0353867	0.981982	0.978723	0.984375	0.0056516
68	405733	69	Non-Significant	2797	18.0452	0.00137546	0.0378177	0.348998	0.774775	0.734043	0.804688	0.0706449
68	405736	69	Non-Significant	2797	18.0452	-0.00860879	0.291476	0.077794	0.959459	0.968085	0.953125	0.0149601
68	405744	69	Significant	2577	25.0194	0.0491	0.00521	0.312353	0.806306	0.723404	0.867188	0.143783
68	600436	69	Non-Significant	1519	9.8	-0.00696965	0.335174	0.0432689	0.977876	0.969388	0.984375	0.0149872
68	600457	69	Non-Significant	1519	9.8	-0.0125571	0.176454	0.33456	0.787611	0.77551	0.796875	0.0213648
70	49288	71	Non-Significant	1742	11.2387	-0.00609896	0.347731	0.0327778	0.983333	0.990196	0.978261	0.0119352
70	161897	71	Non-Significant	3191	20.5871	-0.00790864	0.292385	0.46875	0.625	0.603774	0.641791	0.0380175
70	352934	71	Non-Significant	2572	16.5935	-0.00709194	0.314361	0.315874	0.803419	0.78125	0.818841	0.0375906
70	352937	71	Non-Significant	2572	16.5935	0.00562004	0.15	0.0895975	0.952991	0.927083	0.971014	0.0439312
70	583582	71	Non-Significant	2896	18.6839	-0.00224419	0.459632	0.254401	0.850427	0.880435	0.830986	0.0494489
71	400932	72	Non-Significant	2675	17.2581	0.0138323	0.138022	0.0240928	0.987805	0.972222	1	0.0277778
71	400937	72	Non-Significant	2675	17.2581	-0.00826471	0.284998	0.272325	0.837398	0.851852	0.826087	0.0257649
71	400944	72	Non-Significant	2675	17.2581	0.0138358	0.131891	0.0240928	0.987805	0.972222	1	0.0277778
71	400971	72	Non-Significant	2675	17.2581	-0.0102432	0.245853	0.182596	0.898374	0.888889	0.905797	0.0169082
71	400985	72	Non-Significant	2675	17.2581	-0.00415735	0.390254	0.490449	0.569106	0.537037	0.594203	0.0571659
71	546676	72	Non-Significant	3542	22.8516	0.00291101	0.0789641	0.379983	0.744966	0.784615	0.714286	0.0703297
71	546762	72	Non-Significant	5343	34.471	-0.0101324	0.23948	0.0449922	0.976974	0.976923	0.977011	8.84173e-05
71	546770	72	Non-Significant	5335	34.4194	0.00620743	0.177144	0.0449922	0.976974	0.992308	0.965517	0.0267905
71	546793	72	Non-Significant	5334	34.4129	-0.0100928	0.257349	0.117188	0.9375	0.938462	0.936782	0.00167993
71	546798	72	Non-Significant	5348	34.5032	-0.00333	0.41188	0.292157	0.822368	0.846154	0.804598	0.0415561
72	242087	73	Non-Significant	3152	20.3355	-0.0133484	0.171046	0.0261963	0.986726	0.989362	0.984848	0.00451322
72	286229	73	Non-Significant	2287	14.7548	-0.00795373	0.298762	0.185493	0.896552	0.882353	0.907692	0.0253394
72	286238	73	Non-Significant	2287	14.7548	0.00469293	0.127267	0.498662	0.525862	0.578431	0.515385	0.093816
72	286268	73	Non-Significant	2287	14.7548	0.0011797	0.032707	0.478597	0.603448	0.558824	0.638462	0.079638
72	286269	73	Non-Significant	2287	14.7548	0.00672528	0.187711	0.434453	0.681034	0.627451	0.723077	0.0956259
72	376799	73	Non-Significant	1333	8.6	0.00476648	0.128667	0.498147	0.530435	0.517857	0.576271	0.058414
72	376809	73	Non-Significant	1333	8.6	-0.0145713	0.158629	0.200529	0.886957	0.883929	0.889831	0.00590194
72	376811	73	Non-Significant	1333	8.6	-0.00791209	0.283925	0.0257467	0.986957	0.982143	0.991525	0.00938257
72	376814	73	Non-Significant	1333	8.6	0.00450139	0.130102	0.491493	0.565217	0.517857	0.610169	0.0923123
72	376846	73	Non-Significant	1333	8.6	-0.0018618	0.459823	0.144272	0.921739	0.901786	0.940678	0.0388923
72	376849	73	Non-Significant	1333	8.6	-0.00791209	0.283925	0.0257467	0.986957	0.982143	0.991525	0.00938257
72	376851	73	Non-Significant	1333	8.6	-0.0135103	0.180398	0.213837	0.878261	0.883929	0.872881	0.0110472
72	376856	73	Non-Significant	1333	8.6	0.00346731	0.0941784	0.49758	0.534783	0.580357	0.508475	0.0888317
73	59166	74	Non-Significant	3433	22.1484	-0.00229184	0.44761	0.047971	0.97541	0.962963	0.985294	0.0223312
73	59181	74	Non-Significant	3426	22.1032	-0.0139285	0.170563	0.136657	0.92623	0.925926	0.926471	0.000544662
73	59218	74	Non-Significant	3433	22.1484	-0.00426589	0.400738	0.150497	0.918033	0.935185	0.904412	0.0307734
73	281979	74	Significant	2657	29.1978	0.0479	0.00316	0.243089	0.858407	0.782609	0.910448	0.127839
73	282032	74	Non-Significant	2762	17.8194	-0.0129744	0.192076	0.0521365	0.973214	0.977778	0.970149	0.00762852
73	484957	74	Non-Significant	1669	10.7677	-0.0123536	0.180276	0.0261963	0.986726	0.989796	0.984375	0.00542092
73	526474	74	Non-Significant	2133	13.7613	-0.0077051	0.295898	0.199688	0.8875	0.901961	0.876812	0.0251492
73	526480	74	Non-Significant	2133	13.7613	-0.00464881	0.397952	0.21875	0.875	0.852941	0.891304	0.0383632
73	526481	74	Non-Significant	2133	13.7613	0.00454478	0.131426	0.0721875	0.9625	0.941176	0.978261	0.0370844
73	526500	74	Non-Significant	2133	13.7613	-0.00661595	0.342889	0.28875	0.825	0.803922	0.84058	0.0366581
73	526504	74	Non-Significant	2133	13.7613	-0.0117692	0.204962	0.0246875	0.9875	0.990196	0.985507	0.00468883
73	526505	74	Non-Significant	2128	13.729	-0.0121599	0.199406	0.0248923	0.987395	0.99	0.985507	0.00449275
73	526506	74	Non-Significant	2133	13.7613	-0.0122395	0.207916	0.249132	0.854167	0.862745	0.847826	0.014919
73	526509	74	Non-Significant	2133	13.7613	0.00611713	0.164309	0.102465	0.945833	0.970588	0.927536	0.043052
73	526515	74	Non-Significant	2133	13.7613	-0.00799311	0.293444	0.0721875	0.9625	0.970588	0.956522	0.0140665
75	375651	76	Non-Significant	9651	62.2645	-0.00910908	0.279068	0.417747	0.702797	0.691667	0.710843	0.0191767
76	64551	77	Non-Significant	3362	21.6903	-0.0141541	0.154579	0.1369	0.926087	0.921569	0.929688	0.00811887
76	64570	77	Non-Significant	3362	21.6903	-0.00714321	0.311922	0.114329	0.93913	0.95098	0.929688	0.0212929
76	64572	77	Non-Significant	3362	21.6903	0.00372737	0.10935	0.340265	0.782609	0.823529	0.75	0.0735294
76	64580	77	Non-Significant	3362	21.6903	0.00336707	0.0915079	0.314745	0.804348	0.843137	0.773438	0.0696998
76	64586	77	Non-Significant	3362	21.6903	7.199e-05	0.001983	0.42344	0.695652	0.735294	0.664062	0.0712316
76	64589	77	Non-Significant	3362	21.6903	-0.0152388	0.139126	0.129452	0.930435	0.931373	0.929688	0.00168505
76	64600	77	Non-Significant	3362	21.6903	-0.00308575	0.418374	0.18	0.9	0.921569	0.882812	0.0387561
76	64626	77	Non-Significant	3817	24.6258	-0.0111315	0.211463	0.284832	0.828	0.817308	0.835616	0.0183087
76	64632	77	Non-Significant	3817	24.6258	-0.0107709	0.24249	0.084128	0.956	0.961538	0.952055	0.00948367
76	64642	77	Non-Significant	3817	24.6258	-0.0135416	0.179605	0.0392	0.98	0.980769	0.979452	0.00131718
76	515428	77	Non-Significant	2962	19.1097	-0.00864845	0.263845	0.390369	0.734127	0.718182	0.746479	0.0282971
76	515439	77	Non-Significant	2962	19.1097	-0.0125018	0.19897	0.0312421	0.984127	0.981818	0.985915	0.00409731
76	515449	77	Non-Significant	2962	19.1097	-0.0125018	0.19897	0.0312421	0.984127	0.981818	0.985915	0.00409731
76	515450	77	Non-Significant	2962	19.1097	-0.0125018	0.19897	0.0312421	0.984127	0.981818	0.985915	0.00409731
77	153702	78	Non-Significant	2682	17.3032	0.0124554	0.168131	0.302608	0.814159	0.864583	0.776923	0.0876603
78	144682	79	Non-Significant	1642	10.5935	-0.0033036	0.413733	0.354296	0.769912	0.8	0.746032	0.0539683
78	144771	79	Non-Significant	2003	12.9226	-0.00545736	0.363011	0.110259	0.941441	0.925532	0.953125	0.0275931
78	416735	79	Non-Significant	2337	15.0774	0.0115053	0.197082	0.281728	0.830357	0.875	0.791667	0.0833333
78	416755	79	Significant	2482	24.82	0.0647	0.000584	0.422832	0.696429	0.596154	0.783333	0.187179
78	416756	79	Non-Significant	2337	15.0774	0.0056203	0.153407	0.0436464	0.977679	0.961538	0.991667	0.0301282
78	416765	79	Non-Significant	2337	15.0774	0.0370972	0.00954269	0.310228	0.808036	0.875	0.75	0.125
78	416766	79	Non-Significant	2337	15.0774	-0.00428368	0.394509	0.0350765	0.982143	0.990385	0.975	0.0153846
78	416768	79	Non-Significant	2337	15.0774	-0.00428368	0.394509	0.0350765	0.982143	0.990385	0.975	0.0153846
78	416770	79	Non-Significant	2337	15.0774	0.0126905	0.151689	0.162628	0.910714	0.875	0.941667	0.0666667
78	416771	79	Significant	2067	20.67	0.0613	0.00182	0.331593	0.790179	0.875	0.716667	0.158333
78	416772	79	Non-Significant	2337	15.0774	0.0371096	0.013139	0.310228	0.808036	0.875	0.75	0.125
78	416784	79	Non-Significant	2331	15.0387	-0.0104086	0.229901	0.344006	0.779279	0.794118	0.766667	0.027451
78	416803	79	Non-Significant	2761	17.8129	-0.00798788	0.281433	0.0600282	0.969027	0.960784	0.975806	0.0150221
78	416812	79	Non-Significant	2737	17.6581	-0.00645026	0.323419	0.310228	0.808036	0.83	0.790323	0.0396774
78	416825	79	Non-Significant	2756	17.7806	-0.00611882	0.355262	0.318936	0.800885	0.823529	0.782258	0.0412713
78	416836	79	Non-Significant	2761	17.8129	-0.0120517	0.206174	0.329431	0.792035	0.803922	0.782258	0.0216635
78	1212822	79	Non-Significant	1354	8.73548	0.0200774	0.055994	0.0333238	0.983051	1	0.968254	0.031746
78	1212854	79	Non-Significant	1354	8.73548	-0.00784147	0.286153	0.496409	0.542373	0.563636	0.52381	0.0398268
78	1288068	79	Non-Significant	1925	12.4194	0.00083759	0.0242578	0.301391	0.815126	0.776596	0.840278	0.063682
78	1700273	79	Non-Significant	3087	19.9161	-0.00536634	0.366447	0.477445	0.606195	0.576923	0.631148	0.0542245
78	1700299	79	Non-Significant	3087	19.9161	-0.0105502	0.247496	0.349479	0.774336	0.788462	0.762295	0.0261665
78	1700302	79	Non-Significant	3087	19.9161	-0.0137626	0.16058	0.493382	0.557522	0.567308	0.54918	0.0181274
78	1700310	79	Non-Significant	3087	19.9161	0.00434213	0.118492	0.116219	0.938053	0.913462	0.959016	0.0455549
78	1708966	79	Non-Significant	3002	19.3677	-0.00736352	0.322597	0.247576	0.855263	0.872549	0.84127	0.0312792
78	1708999	79	Non-Significant	3002	19.3677	-0.00352339	0.418467	0.174361	0.903509	0.882353	0.920635	0.038282
78	1859176	79	Non-Significant	3510	22.6452	-0.0121008	0.195309	0.379065	0.745902	0.736364	0.753731	0.0173677
78	1859185	79	Non-Significant	3510	22.6452	-0.00707506	0.334588	0.143611	0.922131	0.909091	0.932836	0.0237449
78	1859202	79	Non-Significant	3510	22.6452	0.00192615	0.0528347	0.437886	0.67623	0.718182	0.641791	0.0763908
78	1859203	79	Non-Significant	3510	22.6452	-0.00057665	0.494861	0.0322494	0.983607	0.972727	0.992537	0.01981
78	2271652	79	Non-Significant	2865	18.4839	-0.00700436	0.305726	0.024486	0.987603	0.982143	0.992308	0.0101648
78	2731591	79	Non-Significant	2644	17.0581	-0.00194558	0.449815	0.390007	0.734513	0.77	0.706349	0.0636508
78	2731598	79	Non-Significant	2644	17.0581	0.00769105	0.203022	0.430926	0.685841	0.74	0.642857	0.0971429
78	2731614	79	Non-Significant	2644	17.0581	0.00734557	0.207468	0.168572	0.90708	0.94	0.880952	0.0590476
78	2731617	79	Non-Significant	2644	17.0581	0.00734557	0.207468	0.168572	0.90708	0.94	0.880952	0.0590476
78	3342988	79	Non-Significant	2999	19.3484	-0.011345	0.215256	0.49774	0.533613	0.548077	0.522388	0.0256889
78	3968477	79	Non-Significant	2251	14.5226	-0.0134328	0.179266	0.0688776	0.964286	0.96875	0.960938	0.0078125
78	3968486	79	Non-Significant	2251	14.5226	-0.00168768	0.464807	0.263672	0.84375	0.8125	0.867188	0.0546875
78	3968496	79	Non-Significant	2251	14.5226	-0.0135627	0.167458	0.0521365	0.973214	0.96875	0.976562	0.0078125
78	3968507	79	Non-Significant	2251	14.5226	0.0407224	0.0107333	0.482422	0.59375	0.5	0.664062	0.164062
78	3968515	79	Non-Significant	2251	14.5226	-0.00385677	0.399301	0.459184	0.642857	0.677083	0.617188	0.0598958
78	3968524	79	Non-Significant	2251	14.5226	0.0212951	0.0259235	0.0933913	0.950893	0.916667	0.976562	0.0598958
78	3968549	79	Non-Significant	2839	18.3161	0.00888586	0.231865	0.240281	0.86036	0.815217	0.892308	0.0770903
78	3968552	79	Non-Significant	2839	18.3161	0.0152355	0.134957	0.192841	0.891892	0.934783	0.861538	0.0732441
78	3968563	79	Non-Significant	2839	18.3161	0.0283414	0.0273871	0.233747	0.864865	0.804348	0.907692	0.103344
78	3968564	79	Non-Significant	2839	18.3161	-0.00239582	0.445762	0.118172	0.936937	0.956522	0.923077	0.0334448
79	9858	80	Non-Significant	1759	11.3484	-0.0142669	0.150575	0.0350765	0.982143	0.978723	0.984615	0.00589198
79	9866	80	Non-Significant	1759	11.3484	0.0195365	0.0793267	0.140266	0.924107	0.882979	0.953846	0.0708674
79	9870	80	Non-Significant	1759	11.3484	-0.0172387	0.10614	0.408163	0.714286	0.712766	0.715385	0.00261866
79	9902	80	Non-Significant	1759	11.3484	0.0195365	0.0793267	0.140266	0.924107	0.882979	0.953846	0.0708674
79	25975	80	Non-Significant	3192	20.5935	0.0082914	0.217204	0.059017	0.969565	0.945652	0.985507	0.0398551
79	25981	80	Non-Significant	3192	20.5935	-0.00515356	0.368318	0.0425331	0.978261	0.967391	0.985507	0.0181159
79	25987	80	Non-Significant	3192	20.5935	0.00830253	0.218037	0.059017	0.969565	0.945652	0.985507	0.0398551
79	25990	80	Non-Significant	3192	20.5935	0.0083164	0.217735	0.059017	0.969565	0.945652	0.985507	0.0398551
79	25996	80	Non-Significant	3192	20.5935	0.00832349	0.217264	0.059017	0.969565	0.945652	0.985507	0.0398551
79	666035	80	Non-Significant	2701	17.4258	-0.0030989	0.426601	0.155254	0.915179	0.93617	0.9	0.0361702
79	666043	80	Non-Significant	2774	17.8968	-0.00997617	0.26152	0.492841	0.559829	0.540816	0.573529	0.0327131
79	666044	80	Non-Significant	2774	17.8968	-0.00997539	0.259904	0.492841	0.559829	0.540816	0.573529	0.0327131
79	666058	80	Non-Significant	2774	17.8968	0.00992046	0.247524	0.0253123	0.987179	1	0.977941	0.0220588
79	666063	80	Non-Significant	2774	17.8968	0.00993849	0.218473	0.0253123	0.987179	1	0.977941	0.0220588
79	1085794	80	Non-Significant	1981	12.7806	0.00510055	0.137347	0.0414752	0.978814	0.963636	0.992063	0.0284271
79	1085807	80	Non-Significant	1981	12.7806	-0.00318251	0.439309	0.240556	0.860169	0.836364	0.880952	0.0445887
79	1085813	80	Non-Significant	1981	12.7806	-0.00240815	0.458624	0.119039	0.936441	0.918182	0.952381	0.0341991
79	1085831	80	Non-Significant	1981	12.7806	-0.00035242	0.499745	0.246625	0.855932	0.827273	0.880952	0.0536797
79	1927056	80	Non-Significant	2818	18.1806	-0.00257216	0.434475	0.0811548	0.957627	0.972222	0.945312	0.0269097
79	1927098	80	Non-Significant	2818	18.1806	0.0196636	0.0421198	0.0333238	0.983051	1	0.96875	0.03125
79	1964337	80	Non-Significant	3222	20.7871	-0.00719782	0.328469	0.402107	0.721239	0.695652	0.738806	0.0431538
79	1964344	80	Non-Significant	3222	20.7871	-0.0137279	0.161333	0.313572	0.80531	0.815217	0.798507	0.0167099
79	1964360	80	Non-Significant	3222	20.7871	-0.00567373	0.359804	0.0432689	0.977876	0.967391	0.985075	0.0176833
79	1964364	80	Non-Significant	3222	20.7871	-0.00314232	0.424468	0.0682904	0.964602	0.978261	0.955224	0.023037
79	1964367	80	Non-Significant	3222	20.7871	0.00127476	0.0369479	0.318936	0.800885	0.76087	0.828358	0.0674886
79	1964368	80	Non-Significant	3222	20.7871	-0.00246943	0.431974	0.273827	0.836283	0.804348	0.858209	0.0538611
79	1964379	80	Non-Significant	3222	20.7871	-0.0105365	0.230477	0.139126	0.924779	0.934783	0.91791	0.0168722
79	1964382	80	Non-Significant	3222	20.7871	-0.0105338	0.235524	0.139126	0.924779	0.934783	0.91791	0.0168722
79	1964383	80	Non-Significant	3222	20.7871	-0.0105337	0.247095	0.139126	0.924779	0.934783	0.91791	0.0168722
79	1964384	80	Non-Significant	3215	20.7419	-0.010084	0.254303	0.140266	0.924107	0.934783	0.916667	0.0181159
79	1964385	80	Non-Significant	3222	20.7871	-0.0105328	0.224656	0.139126	0.924779	0.934783	0.91791	0.0168722
79	1964386	80	Non-Significant	3222	20.7871	-0.0105303	0.246824	0.139126	0.924779	0.934783	0.91791	0.0168722
79	2344116	80	Non-Significant	2288	14.7613	-0.0166736	0.0972473	0.469301	0.623894	0.625	0.623077	0.00192308
79	2344118	80	Non-Significant	2288	14.7613	-0.00038576	0.494189	0.161328	0.911504	0.885417	0.930769	0.0453526
79	2344125	80	Non-Significant	2288	14.7613	0.0281466	0.0236833	0.116219	0.938053	0.895833	0.969231	0.0733974
79	2344134	80	Non-Significant	2288	14.7613	0.00913378	0.236558	0.267836	0.840708	0.885417	0.807692	0.0777244
79	2344137	80	Non-Significant	2288	14.7613	0.00915058	0.236221	0.267836	0.840708	0.885417	0.807692	0.0777244
80	431139	81	Non-Significant	2573	16.6	-0.0114978	0.218559	0.1609	0.911765	0.92	0.905797	0.0142029
80	431141	81	Non-Significant	2573	16.6	-0.0114912	0.205602	0.1609	0.911765	0.92	0.905797	0.0142029
80	431142	81	Non-Significant	2573	16.6	-0.0120726	0.195236	0.0491491	0.97479	0.97	0.978261	0.00826087
80	431143	81	Non-Significant	2573	16.6	-0.00057856	0.500104	0.411729	0.710084	0.67	0.73913	0.0691304
80	431145	81	Non-Significant	2573	16.6	-0.00634239	0.339011	0.0330485	0.983193	0.99	0.978261	0.0117391
80	431151	81	Non-Significant	2573	16.6	0.0041224	0.11186	0.256762	0.848739	0.81	0.876812	0.0668116
80	431157	81	Non-Significant	2573	16.6	-0.00835388	0.289372	0.201151	0.886555	0.9	0.876812	0.0231884
80	431183	81	Non-Significant	2540	16.3871	0.0116084	0.19512	0.338139	0.784483	0.836735	0.746269	0.090466
80	431185	81	Non-Significant	2573	16.6	-0.0121591	0.193544	0.0248923	0.987395	0.99	0.985507	0.00449275
80	431186	81	Non-Significant	2573	16.6	0.00223865	0.0619412	0.0957559	0.94958	0.97	0.934783	0.0352174
80	431192	81	Non-Significant	2573	16.6	-0.0125658	0.198153	0.0253123	0.987179	0.989796	0.985294	0.0045018
80	431193	81	Non-Significant	2563	16.5355	-0.00714787	0.325706	0.377128	0.747863	0.72449	0.764706	0.0402161
80	431194	81	Non-Significant	2511	16.2	-0.00138361	0.489485	0.411357	0.710526	0.670213	0.738806	0.0685932
81	35933	82	Non-Significant	2178	14.0516	0.028243	0.0244279	0.086032	0.954955	0.988636	0.932836	0.0558005
81	35934	82	Non-Significant	2178	14.0516	-0.0138244	0.142355	0.178557	0.900901	0.909091	0.895522	0.0135685
81	35967	82	Non-Significant	2216	14.2968	0.0278075	0.0273817	0.326371	0.794643	0.863636	0.75	0.113636
81	36139	82	Non-Significant	2150	13.871	-0.00084813	0.480451	0.0425331	0.978261	0.99	0.969231	0.0207692
81	36140	82	Non-Significant	2150	13.871	-0.0155242	0.135395	0.0751985	0.96087	0.96	0.961538	0.00153846
81	36145	82	Non-Significant	2096	13.5226	0.0200853	0.0587173	0.0336036	0.982906	1	0.968254	0.031746
81	36146	82	Non-Significant	2139	13.8	0.0114317	0.211521	0.0600282	0.969027	0.989796	0.953125	0.0366709
81	36147	82	Non-Significant	2150	13.871	-0.0148688	0.151264	0.0989036	0.947826	0.95	0.946154	0.00384615
81	36154	82	Non-Significant	3040	19.6129	-0.00712719	0.309309	0.0253123	0.987179	0.981481	0.992063	0.010582
81	36170	82	Non-Significant	3045	19.6452	0.0139028	0.167429	0.0253123	0.987179	0.972222	1	0.0277778
81	36181	82	Non-Significant	3045	19.6452	-0.00891068	0.286131	0.0903315	0.952586	0.944444	0.959677	0.015233
81	581563	82	Non-Significant	3060	19.7419	-0.0142043	0.157508	0.231111	0.866667	0.867925	0.865672	0.00225289
81	581566	82	Non-Significant	3060	19.7419	-0.00875158	0.259907	0.353299	0.770833	0.754717	0.783582	0.0288651
82	21748	83	Significant	2067	20.67	0.0477	0.00112	0.0503864	0.974138	0.938776	1	0.0612245
82	112319	83	Non-Significant	2076	13.3935	0.00240127	0.0685077	0.0704938	0.963415	0.945455	0.977941	0.0324866
82	415918	83	Significant	2357	23.1078	0.0847	1e-07	0.077794	0.959459	0.902174	1	0.0978261
82	415926	83	Significant	1413	13.4571	0.0734	5.43e-05	0.0941888	0.95045	1	0.915385	0.0846154
82	415935	83	Non-Significant	1535	9.90323	0.020322	0.0611132	0.0525931	0.972973	0.946809	0.992188	0.045379
82	415941	83	Non-Significant	1542	9.94839	0.0391731	0.0125823	0.0436464	0.977679	0.946809	1	0.0531915
82	415949	83	Non-Significant	1542	9.94839	-0.0111593	0.222209	0.0521365	0.973214	0.978723	0.969231	0.00949264
82	619597	83	Non-Significant	1219	7.86452	-0.0168877	0.104503	0.107533	0.942982	0.944444	0.942029	0.00241546
82	619617	83	Non-Significant	1219	7.86452	-0.0141796	0.152181	0.28932	0.824561	0.833333	0.818841	0.0144928
82	619631	83	Non-Significant	1219	7.86452	-0.00197642	0.46192	0.122922	0.934211	0.911111	0.949275	0.0381643
82	619636	83	Non-Significant	1219	7.86452	-0.0019747	0.458521	0.122922	0.934211	0.911111	0.949275	0.0381643
83	113632	84	Non-Significant	1546	9.97419	-0.00298052	0.422448	0.00858353	0.99569	0.989583	1	0.0104167
83	113648	84	Significant	1413	13.4571	0.0627	0.00215	0.0824911	0.956897	1	0.926471	0.0735294
83	113654	84	Non-Significant	1546	9.97419	0.0318843	0.0178549	0.0503864	0.974138	1	0.955882	0.0441176
83	113659	84	Non-Significant	1546	9.97419	0.0318934	0.0181379	0.0503864	0.974138	1	0.955882	0.0441176
83	113666	84	Non-Significant	1546	9.97419	-0.00746814	0.323143	0.212247	0.87931	0.895833	0.867647	0.0281863
83	113677	84	Non-Significant	1546	9.97419	-0.0157354	0.131219	0.262188	0.844828	0.84375	0.845588	0.00183824
84	561739	85	Non-Significant	2247	14.4968	-0.0108127	0.241231	0.393491	0.730769	0.745098	0.719697	0.0254011
84	561764	85	Non-Significant	2247	14.4968	0.00235124	0.0636103	0.119987	0.935897	0.911765	0.954545	0.0427807
84	561769	85	Non-Significant	2247	14.4968	0.00573045	0.153662	0.217145	0.876068	0.911765	0.848485	0.0632799
84	561771	85	Non-Significant	2247	14.4968	-0.0141255	0.136866	0.412302	0.709402	0.715686	0.704545	0.0111408
84	561796	85	Non-Significant	2247	14.4968	0.0205084	0.0644424	0.326101	0.794872	0.852941	0.75	0.102941
86	83332	87	Non-Significant	3631	23.4258	-0.00638437	0.350178	0.0338882	0.982759	0.976562	0.987654	0.0110918
86	83345	87	Non-Significant	3631	23.4258	-0.0105701	0.228263	0.0471106	0.975862	0.976562	0.975309	0.00125386
86	83348	87	Non-Significant	3619	23.3484	0.00193397	0.0529989	0.37327	0.751724	0.789062	0.722222	0.0668403
86	83369	87	Non-Significant	3631	23.4258	-0.0026091	0.440004	0.217455	0.875862	0.898438	0.858025	0.0404128
86	83371	87	Non-Significant	3631	23.4258	0.00770775	0.203268	0.0536504	0.972414	0.953125	0.987654	0.0345293
86	184416	87	Non-Significant	959	6.1871	-0.00737152	0.299044	0.0824911	0.956897	0.967391	0.95	0.0173913
86	184471	87	Non-Significant	959	6.1871	0.0266316	0.0328946	0.285375	0.827586	0.76087	0.871429	0.110559
86	184472	87	Non-Significant	959	6.1871	0.0266352	0.0267339	0.285375	0.827586	0.76087	0.871429	0.110559
86	628601	87	Non-Significant	1645	10.6129	-0.005988	0.351571	0.077794	0.959459	0.970588	0.95	0.0205882
86	628635	87	Non-Significant	1645	10.6129	0.0309558	0.0169436	0.110259	0.941441	0.901961	0.975	0.0730392
86	628654	87	Non-Significant	1645	10.6129	-0.00105567	0.481285	0.386008	0.738739	0.77451	0.708333	0.0661765
86	628658	87	Non-Significant	1645	10.6129	-0.00778423	0.309175	0.0525931	0.972973	0.980392	0.966667	0.0137255
87	587274	88	Non-Significant	1264	8.15484	-0.0108754	0.22476	0.0508129	0.973913	0.979167	0.970149	0.00901741
87	587276	88	Non-Significant	1259	8.12258	-0.00588888	0.339656	0.238481	0.861607	0.882979	0.846154	0.0368249
87	587283	88	Non-Significant	1264	8.15484	0.00106964	0.0294115	0.15879	0.913043	0.885417	0.932836	0.0474192
87	587317	88	Non-Significant	2276	14.6839	-0.0139781	0.161375	0.272043	0.837607	0.829787	0.842857	0.0130699
87	587322	88	Non-Significant	2276	14.6839	-0.00314232	0.424468	0.345679	0.777778	0.744681	0.8	0.0553191
87	587333	88	Non-Significant	2276	14.6839	0.0235002	0.0437779	0.0418219	0.978632	1	0.964286	0.0357143
87	587338	88	Non-Significant	2276	14.6839	0.0235086	0.0429251	0.0418219	0.978632	1	0.964286	0.0357143
87	587365	88	Non-Significant	2276	14.6839	-0.00484268	0.386342	0.0580393	0.970085	0.957447	0.978571	0.0211246
87	642713	88	Non-Significant	2016	13.0065	-0.0106724	0.238743	0.310228	0.808036	0.794118	0.819672	0.0255545
88	39822	89	Non-Significant	1754	11.3161	-0.0134015	0.16786	0.0259695	0.986842	0.989362	0.985075	0.00428708
88	39837	89	Non-Significant	1754	11.3161	-0.0133963	0.166959	0.0259695	0.986842	0.989362	0.985075	0.00428708
88	273695	89	Non-Significant	1590	10.2581	-0.016499	0.0986366	0.102264	0.945946	0.947917	0.944444	0.00347222
88	273746	89	Non-Significant	1590	10.2581	-0.0164811	0.110816	0.102264	0.945946	0.947917	0.944444	0.00347222
88	617097	89	Non-Significant	1474	9.50968	0.00218038	0.0598317	0.0344721	0.982456	0.968085	0.992537	0.0244522
88	630754	89	Non-Significant	4055	26.1613	-0.0101903	0.24675	0.457856	0.645161	0.631579	0.656716	0.0251375
88	630769	89	Non-Significant	4055	26.1613	-0.0101899	0.25083	0.457856	0.645161	0.631579	0.656716	0.0251375
88	633552	89	Non-Significant	2273	14.6645	0.00597339	0.159889	0.476914	0.607438	0.657895	0.5625	0.0953947
88	633597	89	Non-Significant	2273	14.6645	-0.00723132	0.330584	0.024486	0.987603	0.982456	0.992188	0.00973136
88	647669	89	Non-Significant	3681	23.7484	-0.00511759	0.358791	0.0494381	0.974638	0.964912	0.981481	0.0165692
88	647684	89	Non-Significant	3666	23.6516	0.00356972	0.0971981	0.261138	0.845588	0.881818	0.820988	0.0608305
89	560823	90	Non-Significant	2648	17.0839	-0.00154499	0.470743	0.181402	0.899123	0.926829	0.883562	0.0432676
90	183584	91	Significant	1466	13.4495	0.061	0.00116	0.450139	0.657895	0.765957	0.58209	0.183868
90	183590	91	Non-Significant	1479	9.54194	-0.00646769	0.323579	0.145429	0.921053	0.904255	0.932836	0.0285805
90	183602	91	Non-Significant	1479	9.54194	-0.0165196	0.118265	0.0595183	0.969298	0.968085	0.970149	0.00206415
90	183603	91	Non-Significant	1474	9.50968	-0.0165152	0.119357	0.0595183	0.969298	0.968085	0.970149	0.00206415
90	183604	91	Non-Significant	1474	9.50968	-0.0165152	0.119357	0.0595183	0.969298	0.968085	0.970149	0.00206415
90	183605	91	Non-Significant	1474	9.50968	-0.0165097	0.11893	0.0595183	0.969298	0.968085	0.970149	0.00206415
90	206959	91	Non-Significant	2503	16.1484	-0.00526829	0.359972	0.0845798	0.955752	0.943396	0.966667	0.0232704
90	206994	91	Non-Significant	2503	16.1484	-0.00133998	0.467541	0.344585	0.778761	0.811321	0.75	0.0613208
91	603503	92	Non-Significant	2219	14.3161	-0.0144043	0.156061	0.248375	0.854701	0.851852	0.857143	0.00529101
91	603550	92	Non-Significant	2735	17.6452	-0.0135869	0.161569	0.102465	0.945833	0.942308	0.948529	0.00622172
91	603564	92	Non-Significant	2735	17.6452	-0.00298045	0.42709	0.00829861	0.995833	1	0.992647	0.00735294
91	603567	92	Non-Significant	2735	17.6452	-0.0103739	0.241329	0.173299	0.904167	0.913462	0.897059	0.0164027
91	603568	92	Non-Significant	2735	17.6452	-0.014049	0.158115	0.145799	0.920833	0.923077	0.919118	0.00395928
93	494564	94	Non-Significant	1608	10.3742	-0.0060177	0.352299	0.0600282	0.969027	0.957447	0.977273	0.0198259
95	383521	96	Significant	1319	12.6827	0.0473	0.00182	0.0682904	0.964602	1	0.942029	0.057971
95	383529	96	Non-Significant	1303	8.40645	-0.0173875	0.106313	0.381549	0.743363	0.738636	0.746377	0.00774045
95	383553	96	Non-Significant	1303	8.40645	-0.00484331	0.394662	0.0261963	0.986726	0.977273	0.992754	0.0154809
96	215820	97	Non-Significant	1393	8.9871	-0.0149607	0.133363	0.314745	0.804348	0.8	0.807692	0.00769231
96	215823	97	Non-Significant	1393	8.9871	-0.0137001	0.173484	0.173006	0.904348	0.91	0.9	0.01
96	215837	97	Non-Significant	1393	8.9871	0.0260374	0.0335546	0.0341777	0.982609	0.96	1	0.04
96	280057	97	Non-Significant	1420	9.16129	-0.00845387	0.286584	0.162628	0.910714	0.923913	0.901515	0.0223979
96	280065	97	Non-Significant	1420	9.16129	0.0103069	0.214295	0.225407	0.870536	0.913043	0.840909	0.0721344
96	576811	97	Non-Significant	2816	18.1677	-0.0128975	0.179407	0.0682904	0.964602	0.959184	0.96875	0.00956633
98	135121	99	Non-Significant	1717	11.0774	-0.0130503	0.175318	0.32	0.8	0.79	0.807692	0.0176923
98	135125	99	Non-Significant	1717	11.0774	-0.0139507	0.171498	0.340265	0.782609	0.79	0.776923	0.0130769
98	135131	99	Non-Significant	1717	11.0774	-0.0130493	0.158327	0.32	0.8	0.79	0.807692	0.0176923
98	135224	99	Non-Significant	2444	15.7677	-0.00983398	0.255348	0.384956	0.739837	0.754902	0.729167	0.0257353
98	588019	99	Non-Significant	2373	15.3097	0.0198036	0.0715422	0.150379	0.918103	0.875	0.948529	0.0735294
98	588034	99	Significant	1193	11.2547	0.0864	2.7e-06	0.492717	0.560345	0.572917	0.654412	0.0814951
98	588044	99	Significant	2123	20.0283	0.0702	1e-07	0.0665874	0.965517	0.916667	1	0.0833333
98	588052	99	Non-Significant	2373	15.3097	-0.00265594	0.453895	0.164648	0.909483	0.885417	0.926471	0.0410539
98	588067	99	Non-Significant	2373	15.3097	0.00378864	0.102303	0.212247	0.87931	0.84375	0.904412	0.0606618
98	588106	99	Non-Significant	2062	13.3032	0.0191604	0.0471199	0.460224	0.641026	0.71	0.589552	0.120448
98	588127	99	Non-Significant	2062	13.3032	0.0050031	0.136377	0.242275	0.858974	0.82	0.88806	0.0680597
98	588148	99	Non-Significant	2062	13.3032	-0.0149518	0.137624	0.0739645	0.961538	0.96	0.962687	0.00268657
99	310839	100	Non-Significant	1807	11.6581	-0.0136582	0.167797	0.279641	0.831933	0.827273	0.835938	0.00866477
99	310898	100	Non-Significant	1323	8.53548	-0.00478207	0.374017	0.18	0.9	0.88	0.915385	0.0353846
99	310909	100	Non-Significant	1323	8.53548	-0.0031078	0.435358	0.200529	0.886957	0.91	0.869231	0.0407692
99	310927	100	Non-Significant	1323	8.53548	-0.0019747	0.458521	0.186919	0.895652	0.92	0.876923	0.0430769
99	310937	100	Non-Significant	1323	8.53548	-0.0137039	0.176525	0.173006	0.904348	0.91	0.9	0.01
99	310946	100	Non-Significant	1323	8.53548	0.00077335	0.0213612	0.0341777	0.982609	0.97	0.992308	0.0223077
100	389661	101	Non-Significant	2278	14.6968	-0.00205086	0.43892	0.459861	0.641667	0.603774	0.671642	0.0678682
100	389743	101	Non-Significant	2215	14.2903	0.0034574	0.0949722	0.266805	0.841463	0.877358	0.814286	0.0630728
100	548462	101	Non-Significant	1410	9.09677	-0.00784107	0.297123	0.0570934	0.970588	0.962963	0.976923	0.0139601
100	548468	101	Non-Significant	1410	9.09677	-0.0101794	0.235981	0.0248923	0.987395	0.990741	0.984615	0.00612536
100	548479	101	Non-Significant	1401	9.03871	-0.00627868	0.334799	0.0739645	0.961538	0.971698	0.953125	0.0185731
102	361074	103	Non-Significant	1877	12.1097	-0.0138976	0.162894	0.241305	0.859649	0.852941	0.865079	0.0121382
102	361099	103	Non-Significant	1877	12.1097	-0.0080898	0.306948	0.228532	0.868421	0.852941	0.880952	0.0280112
102	361104	103	Non-Significant	1870	12.0645	-0.00573989	0.370398	0.471454	0.619469	0.59	0.642857	0.0528571
102	361115	103	Non-Significant	1877	12.1097	0.0115424	0.181331	0.0259695	0.986842	1	0.97619	0.0238095
102	386305	103	Non-Significant	1688	10.8903	0.0317911	0.0177869	0.086032	0.954955	0.989362	0.929688	0.0596742
102	386322	103	Non-Significant	1688	10.8903	-0.0146666	0.148654	0.0353867	0.981982	0.978723	0.984375	0.0056516
103	126915	104	Non-Significant	3452	22.271	0.00613078	0.163945	0.349636	0.774194	0.820755	0.739437	0.0813181
103	126922	104	Non-Significant	3452	22.271	-0.0110183	0.236579	0.362611	0.762097	0.773585	0.753521	0.0200638
103	126943	104	Non-Significant	3452	22.271	-0.00402089	0.401009	0.187695	0.895161	0.915094	0.880282	0.0348126
103	481355	104	Significant	2123	20.0283	0.0372	0.00299	0.220323	0.87395	0.81	0.92029	0.11029
103	481368	104	Non-Significant	1325	8.54839	-0.00223119	0.459108	0.49827	0.529412	0.57	0.5	0.07
103	481369	104	Non-Significant	1325	8.54839	0.00367813	0.100603	0.0491491	0.97479	0.99	0.963768	0.0262319
103	512222	104	Non-Significant	2915	18.8065	-0.0151016	0.14052	0.262587	0.844538	0.84375	0.84507	0.00132042
103	512248	104	Non-Significant	2920	18.8387	-0.00837735	0.279414	0.117188	0.9375	0.947917	0.930556	0.0173611
103	622384	104	Non-Significant	2456	15.8452	-0.0108091	0.231502	0.0474296	0.975694	0.97619	0.975309	0.000881834
104	96142	105	Non-Significant	3036	19.5871	0.0308697	0.0147523	0.499351	0.518018	0.602041	0.548387	0.150428
104	96169	105	Non-Significant	3036	19.5871	-0.00587684	0.353947	0.41413	0.707207	0.734694	0.685484	0.04921
104	96173	105	Non-Significant	3036	19.5871	-0.0121316	0.198149	0.499959	0.504505	0.520408	0.508065	0.0284727
104	361722	105	Non-Significant	5642	36.4	-0.00567181	0.371968	0.0987413	0.947917	0.959016	0.939759	0.0192574
104	361723	105	Non-Significant	5636	36.3613	-0.00567131	0.349322	0.0987413	0.947917	0.959016	0.939759	0.0192574
104	361727	105	Non-Significant	5657	36.4968	-0.00311792	0.418887	0.499389	0.517483	0.516667	0.542169	0.0588353
104	361732	105	Non-Significant	41	0.264516	0.0218724	0.0209811	0.129244	0.930556	0.967213	0.903614	0.0635987
104	361733	105	Non-Significant	5672	36.5935	-0.00498843	0.369279	0.498457	0.527778	0.5	0.548193	0.0481928
104	361735	105	Non-Significant	5642	36.4	-0.00567131	0.349322	0.0987413	0.947917	0.959016	0.939759	0.0192574
104	361740	105	Non-Significant	5643	36.4065	0.0218783	0.0497775	0.129244	0.930556	0.967213	0.903614	0.0635987
104	361742	105	Non-Significant	41	0.264516	0.021942	0.0498089	0.129244	0.930556	0.967213	0.903614	0.0635987
104	361743	105	Non-Significant	41	0.264516	0.0220253	0.0435303	0.129244	0.930556	0.967213	0.903614	0.0635987
104	361748	105	Non-Significant	5642	36.4	-0.00566997	0.35509	0.0987413	0.947917	0.959016	0.939759	0.0192574
104	361753	105	Non-Significant	5647	36.4323	-0.00498171	0.365606	0.498457	0.527778	0.5	0.548193	0.0481928
104	361754	105	Non-Significant	5643	36.4065	0.0220656	0.0523677	0.129244	0.930556	0.967213	0.903614	0.0635987
104	361756	105	Non-Significant	41	0.264516	0.022081	0.0551524	0.129244	0.930556	0.967213	0.903614	0.0635987
104	361758	105	Non-Significant	5643	36.4065	0.00551547	0.148734	0.158541	0.913194	0.942623	0.891566	0.0510567
104	361759	105	Non-Significant	5546	35.7806	-0.00782785	0.312362	0.095	0.95	0.957627	0.944444	0.0131827
104	361770	105	Non-Significant	5642	36.4	-0.00574249	0.358996	0.0341194	0.982639	0.97541	0.987952	0.012542
104	489398	105	Non-Significant	2659	17.1548	0.0275594	0.0271345	0.0344721	0.982456	0.958333	1	0.0416667
104	489409	105	Non-Significant	2659	17.1548	-0.0158818	0.129371	0.294975	0.820175	0.822917	0.818182	0.00473485
104	489416	105	Non-Significant	2659	17.1548	-0.00652372	0.335923	0.215451	0.877193	0.895833	0.863636	0.032197
105	8802	106	Non-Significant	3057	19.7226	-0.012989	0.186168	0.0388952	0.980159	0.981481	0.979167	0.00231481
105	260065	106	Non-Significant	2512	16.2065	0.031502	0.0159041	0.109335	0.941964	0.98	0.91129	0.0687097
105	260067	106	Non-Significant	2505	16.1613	0.00042988	0.011948	0.265603	0.842342	0.81	0.868852	0.0588525
105	266833	106	Non-Significant	2240	14.4516	-0.0113852	0.205222	0.0307617	0.984375	0.980769	0.986842	0.00607287
105	266835	106	Non-Significant	2240	14.4516	-0.00508791	0.365043	0.0231628	0.988281	0.980769	0.993421	0.0126518
105	266847	106	Non-Significant	2240	14.4516	0.00241491	0.0677685	0.0457764	0.976562	0.990385	0.967105	0.0232794
106	56785	107	Non-Significant	2701	17.4258	-0.00132336	0.475769	0.0436464	0.977679	0.989583	0.96875	0.0208333
106	56857	107	Non-Significant	2431	15.6839	-0.00360291	0.405589	0.189835	0.893805	0.869565	0.910448	0.0408825
106	56859	107	Non-Significant	2425	15.6452	0.0178079	0.090816	0.405983	0.716814	0.782609	0.671642	0.110967
107	158320	108	Non-Significant	2292	14.7871	-0.0149246	0.137934	0.471364	0.619658	0.617647	0.621212	0.00356506
107	158327	108	Non-Significant	2292	14.7871	-0.00310965	0.429211	0.447257	0.662393	0.627451	0.689394	0.061943
107	158340	108	Non-Significant	2292	14.7871	0.00048271	0.0131819	0.469282	0.623932	0.666667	0.590909	0.0757576
107	158343	108	Non-Significant	2292	14.7871	0.00703704	0.186799	0.0418219	0.978632	0.960784	0.992424	0.0316399
107	158348	108	Non-Significant	2292	14.7871	-0.0149875	0.138657	0.38951	0.735043	0.735294	0.734848	0.000445633
107	158349	108	Non-Significant	2292	14.7871	-0.0143817	0.154381	0.0973044	0.948718	0.95098	0.94697	0.0040107
107	158361	108	Significant	1265	10.9052	0.046	0.0023	0.326101	0.794872	0.872549	0.734848	0.137701
107	158372	108	Non-Significant	2292	14.7871	-0.00922264	0.276046	0.408686	0.713675	0.696078	0.727273	0.0311943
107	158379	108	Non-Significant	2292	14.7871	-0.0143782	0.161721	0.242275	0.858974	0.862745	0.856061	0.00668449
108	154652	109	Non-Significant	3517	22.6903	0.015431	0.130772	0.0312421	0.984127	1	0.972973	0.027027
108	154675	109	Non-Significant	3517	22.6903	-0.0115427	0.204959	0.0235261	0.988095	0.990385	0.986486	0.00389813
108	154677	109	Non-Significant	3530	22.7742	0.00622971	0.177654	0.484757	0.587302	0.644231	0.547297	0.0969335
108	154678	109	Non-Significant	3517	22.6903	0.0154372	0.130942	0.0312421	0.984127	1	0.972973	0.027027
108	154679	109	Non-Significant	3517	22.6903	0.0154745	0.10181	0.0312421	0.984127	1	0.972973	0.027027
108	154680	109	Non-Significant	3517	22.6903	-0.00689243	0.310293	0.165879	0.90873	0.923077	0.898649	0.0244283
108	154690	109	Non-Significant	3517	22.6903	-0.00643438	0.327864	0.0312421	0.984127	0.990385	0.97973	0.0106549
108	154697	109	Non-Significant	3449	22.2516	-0.00625515	0.332149	0.114515	0.939024	0.951923	0.929577	0.0223456
108	162430	109	Non-Significant	2759	17.8	0.00458522	0.132698	0.445382	0.665254	0.618182	0.706349	0.0881674
108	162453	109	Non-Significant	2772	17.8839	-0.0135079	0.178331	0.0575625	0.970339	0.972727	0.968254	0.0044733
108	162471	109	Non-Significant	2772	17.8839	-0.0139039	0.155225	0.155128	0.915254	0.918182	0.912698	0.00548341
109	255604	110	Non-Significant	2873	18.5355	7.253e-05	0.00198699	0.172017	0.904959	0.87963	0.925373	0.0457435
109	255608	110	Non-Significant	2873	18.5355	0.00615729	0.16381	0.137696	0.92562	0.953704	0.902985	0.0507186
109	255632	110	Non-Significant	2873	18.5355	-0.0030198	0.443055	0.0639301	0.966942	0.953704	0.977612	0.0239082
110	300598	111	Non-Significant	1964	12.671	-0.0135683	0.163965	0.246733	0.855856	0.864583	0.849206	0.015377
110	300600	111	Non-Significant	1964	12.671	-0.00953779	0.251617	0.428415	0.689189	0.708333	0.674603	0.0337302
110	300620	111	Non-Significant	1964	12.671	-0.0145094	0.146266	0.253104	0.851351	0.84375	0.857143	0.0133929
110	300634	111	Non-Significant	1964	12.671	-0.0138353	0.157564	0.289627	0.824324	0.833333	0.81746	0.015873
110	300639	111	Non-Significant	1964	12.671	-0.0160116	0.104928	0.323229	0.797297	0.802083	0.793651	0.00843254
110	300640	111	Non-Significant	1964	12.671	-0.0160007	0.127668	0.323229	0.797297	0.802083	0.793651	0.00843254
111	190823	112	Non-Significant	1321	8.52258	-0.00643623	0.32416	0.191327	0.892857	0.91	0.879032	0.0309677
111	190831	112	Non-Significant	1321	8.52258	0.0357517	0.0140342	0.0688776	0.964286	0.93	0.991935	0.0619355
111	190866	112	Non-Significant	1321	8.52258	-0.00683369	0.311406	0.238481	0.861607	0.88	0.846774	0.0332258
111	497505	112	Non-Significant	2024	13.0581	-0.0167539	0.114386	0.33378	0.788288	0.79	0.786885	0.00311475
111	497518	112	Non-Significant	2024	13.0581	-0.00824772	0.284407	0.0525931	0.972973	0.98	0.967213	0.0127869
111	510748	112	Non-Significant	1380	8.90323	-0.0161825	0.122947	0.117188	0.9375	0.933333	0.940299	0.00696517
111	510759	112	Non-Significant	1380	8.90323	0.0101464	0.228923	0.026427	0.986607	1	0.977612	0.0223881
112	55169	113	Non-Significant	1003	6.47097	-0.00697431	0.331466	0.346779	0.776786	0.754902	0.795082	0.04018
114	228584	115	Non-Significant	2928	18.8903	0.00202153	0.0554192	0.428863	0.688596	0.730769	0.653226	0.0775434
114	228603	115	Non-Significant	2951	19.0387	-0.00555112	0.350053	0.495504	0.547414	0.576923	0.523438	0.0534856
114	228613	115	Non-Significant	2870	18.5161	-0.0138911	0.154599	0.267836	0.840708	0.833333	0.846774	0.0134409
114	228619	115	Non-Significant	2951	19.0387	-0.0137583	0.158341	0.0503864	0.974138	0.971154	0.976562	0.00540865
114	228622	115	Non-Significant	2951	19.0387	-0.00502726	0.377259	0.0338882	0.982759	0.990385	0.976562	0.0138221
114	228623	115	Non-Significant	2951	19.0387	-0.0127224	0.184472	0.0824911	0.956897	0.961538	0.953125	0.00841346
114	228624	115	Non-Significant	2951	19.0387	-0.00677949	0.327884	0.0255276	0.987069	0.980769	0.992188	0.0114183
114	228625	115	Non-Significant	2951	19.0387	0.00805845	0.211832	0.49699	0.538793	0.519231	0.585938	0.105168
114	228629	115	Non-Significant	2951	19.0387	-0.00437375	0.407188	0.410783	0.711207	0.740385	0.6875	0.0528846
114	228630	115	Non-Significant	2951	19.0387	0.00134973	0.0389359	0.498662	0.525862	0.519231	0.5625	0.0817308
115	229478	116	Non-Significant	2573	16.6	-0.0136816	0.16241	0.0491491	0.97479	0.972727	0.976562	0.00383523
115	229529	116	Non-Significant	2573	16.6	-0.0132427	0.179021	0.0805028	0.957983	0.954545	0.960938	0.00639205
116	570707	117	Non-Significant	2620	16.9032	-0.00035223	0.49888	0.140448	0.924	0.901786	0.942029	0.0402433
116	570714	117	Non-Significant	2620	16.9032	-0.00035223	0.49888	0.140448	0.924	0.901786	0.942029	0.0402433
116	570724	117	Non-Significant	2620	16.9032	-0.0128028	0.163747	0.126752	0.932	0.928571	0.934783	0.00621118
116	570725	117	Non-Significant	2620	16.9032	-0.0015338	0.45225	0.284832	0.828	0.857143	0.804348	0.052795
116	570730	117	Non-Significant	2620	16.9032	-0.0121519	0.209908	0.153888	0.916	0.910714	0.92029	0.00957557
116	570734	117	Non-Significant	2620	16.9032	-0.0120333	0.212908	0.392352	0.732	0.723214	0.73913	0.0159161
116	570735	117	Non-Significant	2620	16.9032	-0.0104499	0.233736	0.105728	0.944	0.9375	0.949275	0.0117754
116	570736	117	Non-Significant	2620	16.9032	-0.00048097	0.48611	0.031488	0.984	0.973214	0.992754	0.0195393
116	570737	117	Non-Significant	2620	16.9032	0.00771866	0.203171	0.483072	0.592	0.535714	0.637681	0.101967
117	32967	118	Non-Significant	12371	79.8129	-0.0097192	0.268112	0.0325644	0.983444	0.984615	0.982558	0.00205725
117	325312	118	Non-Significant	2397	15.4645	-0.00955728	0.241022	0.272043	0.837607	0.823529	0.848485	0.0249554
117	325314	118	Non-Significant	2397	15.4645	-0.00391801	0.419033	0.0818175	0.957265	0.970588	0.94697	0.0236185
117	325337	118	Non-Significant	2397	15.4645	-0.00969125	0.237508	0.321024	0.799145	0.813725	0.787879	0.0258467
117	325351	118	Non-Significant	2397	15.4645	0.0184665	0.0850964	0.0660384	0.965812	0.990196	0.94697	0.0432264
117	385713	118	Non-Significant	5378	34.6968	0.00049943	0.0145498	0.412944	0.708633	0.669492	0.7375	0.0680085
117	385716	118	Non-Significant	5375	34.6774	0.00050146	0.0138002	0.412944	0.708633	0.669492	0.7375	0.0680085
117	385908	118	Non-Significant	7112	45.8839	-0.00184157	0.45989	0.0321458	0.98366	0.992424	0.977011	0.0154127
117	385935	118	Non-Significant	7104	45.8323	-0.00846475	0.282413	0.349289	0.77451	0.765152	0.781609	0.0164577
117	385939	118	Non-Significant	7097	45.7871	-0.00272924	0.445463	0.111409	0.940789	0.924242	0.953488	0.0292459
117	428085	118	Non-Significant	1352	8.72258	0.0198406	0.0669965	0.0344721	0.982456	1	0.968254	0.031746
118	171626	119	Non-Significant	1982	12.7871	-0.00088249	0.479193	0.458828	0.643478	0.682692	0.611111	0.0715812
118	171628	119	Non-Significant	1982	12.7871	0.018668	0.0687901	0.114329	0.93913	0.971154	0.912698	0.0584554
119	255142	120	Non-Significant	2494	16.0903	-0.0134337	0.160561	0.368508	0.75641	0.764706	0.75	0.0147059
122	37357	123	Non-Significant	981	6.32903	-0.01057	0.228733	0.109335	0.941964	0.933962	0.949153	0.0151903
122	37392	123	Non-Significant	981	6.32903	-0.0105682	0.22997	0.109335	0.941964	0.933962	0.949153	0.0151903
122	62461	123	Non-Significant	1912	12.3355	-0.0069946	0.308919	0.0440305	0.977477	0.96875	0.984127	0.015377
122	62479	123	Non-Significant	1913	12.3419	0.011553	0.181603	0.0266618	0.986486	1	0.97619	0.0238095
122	335819	123	Non-Significant	2069	13.3484	-0.0155172	0.113655	0.0973044	0.948718	0.947917	0.949275	0.0013587
122	335820	123	Non-Significant	2051	13.2323	-0.0129244	0.177303	0.0257467	0.986957	0.989583	0.985075	0.00450871
122	335822	123	Non-Significant	2069	13.3484	0.0103901	0.207464	0.242275	0.858974	0.8125	0.891304	0.0788043
123	154605	124	Non-Significant	1633	10.5355	-0.00146449	0.464126	0.392219	0.732143	0.696078	0.762295	0.0662167
123	367202	124	Non-Significant	2286	14.7484	-0.0163489	0.122106	0.118172	0.936937	0.936364	0.9375	0.00113636
123	367213	124	Non-Significant	2286	14.7484	-0.00089641	0.486274	0.283743	0.828829	0.8	0.857143	0.0571429
123	367216	124	Non-Significant	2286	14.7484	0.00358645	0.0975556	0.265603	0.842342	0.809091	0.875	0.0659091
123	367218	124	Non-Significant	2286	14.7484	-0.00088882	0.483026	0.283743	0.828829	0.8	0.857143	0.0571429
123	367253	124	Non-Significant	2286	14.7484	-0.00383303	0.39521	0.498012	0.531532	0.5	0.5625	0.0625
123	367254	124	Non-Significant	2286	14.7484	-0.0156995	0.130627	0.265603	0.842342	0.845455	0.839286	0.00616883
123	367267	124	Significant	2052	19	0.0498	0.000722	0.472567	0.617117	0.527778	0.701754	0.173977
123	367289	124	Non-Significant	2410	15.5484	-0.00289665	0.427265	0.0941888	0.95045	0.935185	0.964912	0.0297271
123	367294	124	Significant	2260	21.7308	0.0543	0.00342	0.490869	0.567568	0.527778	0.657895	0.130117
123	367311	124	Non-Significant	2410	15.5484	-0.013159	0.1678	0.289627	0.824324	0.833333	0.815789	0.0175439
123	367315	124	Non-Significant	2410	15.5484	0.0505901	0.00388517	0.386008	0.738739	0.657407	0.815789	0.158382
124	63583	125	Non-Significant	2304	14.8645	0.00932686	0.233662	0.0246875	0.9875	1	0.978571	0.0214286
124	63599	125	Non-Significant	2304	14.8645	0.00204858	0.0563181	0.0721875	0.9625	0.98	0.95	0.03
124	63612	125	Non-Significant	2227	14.3677	-0.0131761	0.166265	0.0333238	0.983051	0.979592	0.985507	0.00591541
124	63614	125	Non-Significant	2227	14.3677	-0.0131761	0.166265	0.0333238	0.983051	0.979592	0.985507	0.00591541
124	63615	125	Non-Significant	2227	14.3677	0.00018575	0.00507443	0.0495547	0.974576	0.959184	0.985507	0.0263236
124	69317	125	Non-Significant	1914	12.3484	0.0165182	0.111598	0.026427	0.986607	0.96875	1	0.03125
124	69319	125	Non-Significant	1924	12.4129	0.0156708	0.116546	0.0261963	0.986726	0.969388	1	0.0306122
124	69331	125	Non-Significant	1924	12.4129	-0.012362	0.182563	0.0261963	0.986726	0.989796	0.984375	0.00542092
124	69339	125	Non-Significant	1924	12.4129	0.0338853	0.0188536	0.123933	0.933628	0.887755	0.96875	0.0809949
124	69343	125	Significant	2260	21.7308	0.0616	0.000284	0.146605	0.920354	0.857143	0.96875	0.111607
124	69347	125	Non-Significant	1924	12.4129	0.0621296	6.469e-05	0.146605	0.920354	0.857143	0.96875	0.111607
124	69352	125	Non-Significant	1924	12.4129	0.0623822	0.00070939	0.146605	0.920354	0.857143	0.96875	0.111607
124	69358	125	Non-Significant	1924	12.4129	0.0267805	0.0314821	0.0347717	0.982301	0.959184	1	0.0408163
124	69359	125	Non-Significant	1924	12.4129	0.0156875	0.121379	0.0261963	0.986726	0.969388	1	0.0306122
124	69360	125	Non-Significant	1919	12.3806	0.0156909	0.107548	0.0261963	0.986726	0.969388	1	0.0306122
124	204999	125	Non-Significant	1372	8.85161	0.0181966	0.061311	0.0353867	0.981982	1	0.970588	0.0294118
124	205023	125	Non-Significant	1372	8.85161	0.0181966	0.061311	0.0353867	0.981982	1	0.970588	0.0294118
124	349720	125	Non-Significant	777	5.0129	0.00985904	0.219218	0.026427	0.986607	1	0.977941	0.0220588
124	349751	125	Non-Significant	1217	7.85161	0.00170112	0.046335	0.0521365	0.973214	0.955556	0.985075	0.0295191
124	349752	125	Non-Significant	1217	7.85161	0.00170449	0.0466074	0.0521365	0.973214	0.955556	0.985075	0.0295191
124	349767	125	Non-Significant	1217	7.85161	-0.00529348	0.371704	0.026427	0.986607	0.977778	0.992537	0.0147595
124	349775	125	Non-Significant	1217	7.85161	-0.0127347	0.19566	0.177136	0.901786	0.911111	0.895522	0.0155887
124	349792	125	Non-Significant	1217	7.85161	-0.0127346	0.176728	0.177136	0.901786	0.911111	0.895522	0.0155887
124	349793	125	Non-Significant	1217	7.85161	-0.0146844	0.145459	0.225407	0.870536	0.877778	0.865672	0.0121061
124	349805	125	Non-Significant	1217	7.85161	-0.0127324	0.175798	0.177136	0.901786	0.911111	0.895522	0.0155887
124	349807	125	Non-Significant	1217	7.85161	-0.0170962	0.105876	0.415657	0.705357	0.7	0.708955	0.00895522
125	586010	126	Non-Significant	2414	15.5742	-0.00229184	0.44761	0.0654984	0.966102	0.98	0.955882	0.0241176
125	586074	126	Non-Significant	1885	12.1613	0.0116873	0.199228	0.206801	0.882883	0.843137	0.916667	0.0735294
127	149741	128	Non-Significant	1660	10.7097	-0.00717772	0.317645	0.0771285	0.959821	0.94898	0.968254	0.0192744
128	259741	129	Non-Significant	2631	16.9742	-0.00185348	0.453124	0.174599	0.903361	0.877551	0.921429	0.0438776
128	259742	129	Non-Significant	2631	16.9742	-0.00185146	0.470967	0.174599	0.903361	0.877551	0.921429	0.0438776
128	259750	129	Non-Significant	2631	16.9742	-0.00184907	0.457741	0.174599	0.903361	0.877551	0.921429	0.0438776
128	409008	129	Non-Significant	2688	17.3419	-0.0147461	0.151117	0.059017	0.969565	0.971154	0.968254	0.00289988
130	144223	131	Non-Significant	1953	12.6	-0.00946406	0.251818	0.166528	0.908333	0.898148	0.916667	0.0185185
130	144250	131	Non-Significant	1953	12.6	0.0104859	0.206063	0.0246875	0.9875	1	0.977273	0.0227273
130	144267	131	Non-Significant	1953	12.6	-0.0101789	0.2439	0.339444	0.783333	0.796296	0.772727	0.023569
130	144299	131	Significant	1704	16.7059	0.0496	0.000803	0.20567	0.883621	0.947917	0.838235	0.109681
130	144304	131	Non-Significant	1634	10.5419	0.0185345	0.0570949	0.0341777	0.982609	1	0.970149	0.0298507
130	144314	131	Non-Significant	1644	10.6065	0.0496827	0.00341307	0.20567	0.883621	0.947917	0.838235	0.109681
131	100833	132	Non-Significant	3453	22.2774	0.00681291	0.179999	0.240556	0.860169	0.9	0.830882	0.0691176
131	100834	132	Non-Significant	3453	22.2774	-0.00621844	0.340388	0.0333238	0.983051	0.99	0.977941	0.0120588
131	100841	132	Non-Significant	3453	22.2774	0.00682119	0.181383	0.240556	0.860169	0.9	0.830882	0.0691176
131	100842	132	Non-Significant	3453	22.2774	0.00684641	0.194512	0.240556	0.860169	0.9	0.830882	0.0691176
131	509667	132	Non-Significant	1856	11.9742	-0.0154619	0.127617	0.0353867	0.981982	0.98	0.983607	0.00360656
131	509699	132	Non-Significant	1856	11.9742	-0.0138194	0.174009	0.086032	0.954955	0.95	0.959016	0.00901639
131	521017	132	Non-Significant	1843	11.8903	-0.0160361	0.123615	0.0771285	0.959821	0.960784	0.959016	0.00176792
131	521023	132	Non-Significant	1843	11.8903	-0.0106421	0.240434	0.432996	0.683036	0.666667	0.696721	0.0300546
131	521035	132	Non-Significant	1843	11.8903	-0.00269661	0.429596	0.46875	0.625	0.588235	0.655738	0.0675024
131	521037	132	Non-Significant	1843	11.8903	-0.00098228	0.47971	0.109335	0.941964	0.960784	0.92623	0.0345548
131	521043	132	Non-Significant	1843	11.8903	0.00203086	0.0557107	0.0771285	0.959821	0.941176	0.97541	0.0342334
131	521055	132	Non-Significant	1843	11.8903	-0.00097987	0.481685	0.109335	0.941964	0.960784	0.92623	0.0345548
131	521059	132	Non-Significant	1843	11.8903	0.00203418	0.055325	0.0771285	0.959821	0.941176	0.97541	0.0342334
133	240710	134	Non-Significant	1290	8.32258	-0.0147532	0.146029	0.38951	0.735043	0.729167	0.73913	0.00996377
133	240734	134	Non-Significant	1290	8.32258	0.0123766	0.158706	0.429286	0.688034	0.625	0.731884	0.106884
133	240760	134	Non-Significant	1290	8.32258	-0.00592985	0.343784	0.435569	0.679487	0.708333	0.65942	0.048913
134	75224	135	Non-Significant	3044	19.6387	-0.0175734	0.0831599	0.0610746	0.968468	0.968085	0.96875	0.000664894
134	340454	135	Non-Significant	2870	18.5161	-0.0131246	0.173638	0.0327778	0.983333	0.980392	0.985507	0.00511509
134	340472	135	Non-Significant	2870	18.5161	-0.00220508	0.458526	0.0644444	0.966667	0.980392	0.956522	0.0238704
134	500782	135	Non-Significant	1779	11.4774	-0.00763256	0.291607	0.0566319	0.970833	0.962963	0.977273	0.0143098
134	500791	135	Non-Significant	1779	11.4774	0.00010658	0.00293331	0.429688	0.6875	0.648148	0.719697	0.0715488
134	500796	135	Non-Significant	1779	11.4774	-0.0135666	0.169386	0.0327778	0.983333	0.981481	0.984848	0.003367
134	500810	135	Non-Significant	1779	11.4774	-0.013215	0.177569	0.04875	0.975	0.972222	0.977273	0.00505051
134	500827	135	Non-Significant	1779	11.4774	-0.00720878	0.30444	0.266528	0.841667	0.824074	0.856061	0.0319865
134	500830	135	Non-Significant	1779	11.4774	0.00755542	0.200691	0.470799	0.620833	0.675926	0.575758	0.100168
136	44078	137	Non-Significant	2097	13.529	0.0103589	0.208161	0.102264	0.945946	0.971698	0.922414	0.0492843
136	44085	137	Significant	1504	14.0561	0.0547	0.000579	0.171293	0.905405	0.962264	0.853448	0.108816
136	44102	137	Significant	2047	19.3113	0.0504	0.00196	0.265603	0.842342	0.773585	0.905172	0.131588
136	48142	137	Non-Significant	11594	74.8	-0.00815244	0.280987	0.167244	0.907895	0.9	0.913793	0.0137931
136	48156	137	Non-Significant	11956	77.1355	0.00529643	0.14235	0.33241	0.789474	0.746154	0.821839	0.0756852
136	48158	137	Non-Significant	11543	74.471	-0.00843967	0.277889	0.156423	0.914474	0.907692	0.91954	0.0118479
136	48161	137	Non-Significant	11572	74.6581	-0.00703477	0.321856	0.161855	0.911184	0.9	0.91954	0.0195402
136	300425	137	Non-Significant	1628	10.5032	-0.0163643	0.120422	0.0432689	0.977876	0.978723	0.977273	0.00145068
136	300456	137	Non-Significant	1628	10.5032	-0.00650248	0.349671	0.0600282	0.969027	0.978723	0.962121	0.0166022
136	300459	137	Non-Significant	1628	10.5032	0.0087225	0.227272	0.0600282	0.969027	0.989362	0.954545	0.0348162
136	352756	137	Non-Significant	1076	6.94194	-0.0132646	0.17301	0.0266618	0.986486	0.989362	0.984375	0.0049867
136	497013	137	Non-Significant	3305	21.3226	-0.0141805	0.160036	0.071614	0.96281	0.961538	0.963768	0.00222965
136	497070	137	Non-Significant	3173	20.471	0.0196223	0.0651269	0.0327778	0.983333	0.980769	0.985294	0.00452489
136	497071	137	Non-Significant	3173	20.471	-0.0132984	0.18051	0.0344721	0.982456	1	0.96875	0.03125
136	497094	137	Significant	2047	19.3113	0.0429	0.00611	0.247576	0.855263	0.92	0.804688	0.115313
136	497116	137	Non-Significant	3173	20.471	-0.00144398	0.459859	0.22203	0.872807	0.9	0.851562	0.0484375
136	497122	137	Non-Significant	3173	20.471	-0.0120745	0.197885	0.497538	0.535088	0.55	0.523438	0.0265625
137	339254	138	Non-Significant	2652	17.1097	-0.0004262	0.485859	0.0503864	0.974138	0.959184	0.985075	0.025891
138	151707	139	Non-Significant	1729	11.1548	-0.00184776	0.453812	0.450686	0.657025	0.617647	0.685714	0.0680672
138	151746	139	Non-Significant	2670	17.2258	-0.0105502	0.247496	0.452465	0.654167	0.67	0.642857	0.0271429
139	63569	140	Non-Significant	1825	11.7742	-0.00271944	0.430055	0.110259	0.941441	0.959184	0.927419	0.0317643
139	63577	140	Non-Significant	1825	11.7742	-0.00169415	0.457991	0.301153	0.815315	0.846939	0.790323	0.0566162
139	63620	140	Non-Significant	1825	11.7742	-0.0001968	0.494949	0.0440305	0.977477	0.989796	0.967742	0.022054
139	63626	140	Non-Significant	1825	11.7742	-0.00702681	0.316065	0.476625	0.608108	0.581633	0.629032	0.0473996
139	290371	140	Non-Significant	7514	48.4774	-0.00684389	0.320406	0.232422	0.865772	0.851562	0.876471	0.0249081
139	290375	140	Non-Significant	7412	47.8194	-0.00862884	0.28726	0.0522499	0.973154	0.976562	0.970588	0.00597426
139	552181	140	Non-Significant	2940	18.9677	-0.00707959	0.333326	0.0407986	0.979167	0.971698	0.985075	0.0133765
139	552204	140	Non-Significant	2940	18.9677	-0.00941535	0.256809	0.28875	0.825	0.811321	0.835821	0.0245001
139	552354	140	Non-Significant	1789	11.5419	-0.00710958	0.313363	0.22203	0.872807	0.855769	0.887097	0.0313275
139	552371	140	Non-Significant	1789	11.5419	-0.0110187	0.224421	0.370576	0.754386	0.740385	0.766129	0.0257444
139	552376	140	Non-Significant	1789	11.5419	-0.0143874	0.153887	0.0512465	0.973684	0.971154	0.975806	0.00465261
140	173802	141	Non-Significant	2722	17.5613	-0.00400251	0.409026	0.129452	0.930435	0.947917	0.91791	0.0300062
140	173806	141	Non-Significant	2722	17.5613	0.0181255	0.0748266	0.245784	0.856522	0.90625	0.820896	0.0853545
140	173833	141	Non-Significant	2722	17.5613	-0.00215184	0.445807	0.0425331	0.978261	0.989583	0.970149	0.0194341
140	173851	141	Non-Significant	1858	11.9871	-0.00657341	0.343084	0.394119	0.730088	0.755102	0.710938	0.0441645
140	173856	141	Non-Significant	1858	11.9871	-0.00657081	0.338293	0.394119	0.730088	0.755102	0.710938	0.0441645
140	173857	141	Non-Significant	1858	11.9871	-0.00656802	0.335303	0.394119	0.730088	0.755102	0.710938	0.0441645
140	173901	141	Non-Significant	1858	11.9871	0.0157529	0.111552	0.0261963	0.986726	0.969388	1	0.0306122
140	173903	141	Non-Significant	1858	11.9871	-0.00875158	0.259907	0.424191	0.69469	0.714286	0.679688	0.0345982
140	323603	141	Non-Significant	2210	14.2581	-0.0109607	0.222607	0.0910775	0.952174	0.959184	0.94697	0.012214
140	323611	141	Non-Significant	2210	14.2581	-0.00880122	0.283752	0.114329	0.93913	0.928571	0.94697	0.0183983
140	323625	141	Non-Significant	2210	14.2581	-0.00620371	0.357296	0.0341777	0.982609	0.989796	0.977273	0.0125232
140	384310	141	Non-Significant	2126	13.7161	-0.00640693	0.34196	0.0721875	0.9625	0.972222	0.954545	0.0176768
140	384316	141	Non-Significant	2134	13.7677	-0.00720783	0.317246	0.0404685	0.979339	0.972222	0.985075	0.0128524
140	384318	141	Non-Significant	2134	13.7677	-0.0130051	0.160415	0.0404685	0.979339	0.981481	0.977612	0.00386954
140	384350	141	Non-Significant	2134	13.7677	0.00232921	0.0644082	0.5	0.5	0.546296	0.537313	0.0836097
140	384353	141	Non-Significant	2134	13.7677	0.00518505	0.148429	0.109009	0.942149	0.916667	0.962687	0.0460199
140	384354	141	Non-Significant	2097	13.529	0.00252422	0.0711299	0.387389	0.737288	0.778846	0.704545	0.0743007
140	384355	141	Non-Significant	2134	13.7677	0.0122606	0.161738	0.476914	0.607438	0.546296	0.656716	0.11042
143	38567	144	Non-Significant	3699	23.8645	-0.00540369	0.364072	0.299985	0.816239	0.84	0.798507	0.0414925
143	38585	144	Non-Significant	3699	23.8645	-0.00333518	0.427738	0.305355	0.811966	0.84	0.791045	0.0489552
143	38593	144	Significant	2963	28.767	0.0433	0.00602	0.447257	0.662393	0.57	0.731343	0.161343
143	38598	144	Non-Significant	3699	23.8645	0.0428749	0.00611243	0.254401	0.850427	0.78	0.902985	0.122985
143	38599	144	Non-Significant	3699	23.8645	0.0278855	0.0285867	0.0580393	0.970085	0.94	0.992537	0.0525373
143	38621	144	Non-Significant	3693	23.8258	0.00512183	0.138204	0.184089	0.897436	0.93	0.873134	0.0568657
143	466588	144	Non-Significant	3019	19.4774	-0.0103564	0.252066	0.0713306	0.962963	0.959016	0.966216	0.00719982
143	466589	144	Non-Significant	3019	19.4774	-0.0103559	0.237086	0.0713306	0.962963	0.959016	0.966216	0.00719982
143	466590	144	Non-Significant	3019	19.4774	-0.0103538	0.236815	0.0713306	0.962963	0.959016	0.966216	0.00719982
143	466591	144	Non-Significant	3019	19.4774	-0.00606906	0.333455	0.191742	0.892593	0.877049	0.905405	0.0283562
143	466619	144	Non-Significant	3019	19.4774	-0.0113078	0.21241	0.0983265	0.948148	0.95082	0.945946	0.00487373
143	466629	144	Non-Significant	3019	19.4774	0.0120007	0.189532	0.0219753	0.988889	0.97541	1	0.0245902
143	466633	144	Non-Significant	3014	19.4452	-0.0115765	0.202488	0.117997	0.937037	0.934426	0.939189	0.00476296
143	466640	144	Non-Significant	3019	19.4774	-0.0117105	0.19866	0.111495	0.940741	0.942623	0.939189	0.00343376
143	466647	144	Non-Significant	3019	19.4774	-0.0063533	0.324369	0.0219753	0.988889	0.983607	0.993243	0.00963669
144	139902	145	Non-Significant	2294	14.8	0.018544	0.0850895	0.0327778	0.983333	1	0.970149	0.0298507
144	139918	145	Non-Significant	2294	14.8	-0.0137472	0.163502	0.432778	0.683333	0.688679	0.679104	0.00957477
144	139921	145	Non-Significant	2294	14.8	-0.014144	0.157836	0.0566319	0.970833	0.971698	0.970149	0.00154886
144	139932	145	Non-Significant	2294	14.8	-0.00856775	0.282579	0.491111	0.566667	0.54717	0.58209	0.0349197
144	139933	145	Significant	3219	31.8713	0.0407	0.00311	0.0881647	0.953782	0.990566	0.924242	0.0663236
145	299813	146	Non-Significant	6176	39.8452	-0.0120856	0.195248	0.0472164	0.975806	0.972222	0.978571	0.00634921
145	299821	146	Non-Significant	6175	39.8387	-0.00609152	0.333542	0.0240928	0.987805	0.981132	0.992857	0.0117251
145	299822	146	Non-Significant	6198	39.9871	-0.0104683	0.218075	0.0239009	0.987903	0.990741	0.985714	0.00502646
145	299823	146	Non-Significant	6170	39.8065	-0.0109338	0.236408	0.0240928	0.987805	0.990566	0.985714	0.00485175
145	299841	146	Non-Significant	6219	40.1226	-0.0105381	0.247489	0.0773933	0.959677	0.953704	0.964286	0.010582
145	299842	146	Non-Significant	4173	26.9226	0.00612118	0.163999	0.0499671	0.974359	0.990741	0.960317	0.0304233
145	299843	146	Non-Significant	4173	26.9226	-0.0049749	0.372165	0.115392	0.938525	0.95283	0.927536	0.025294
145	299850	146	Non-Significant	6195	39.9677	-0.0102972	0.237952	0.0779959	0.95935	0.95283	0.964286	0.0114555
145	299852	146	Non-Significant	4168	26.8903	0.0231171	0.0141289	0.0773933	0.959677	0.953704	0.964286	0.010582
145	299853	146	Non-Significant	4173	26.9226	-0.0105381	0.247489	0.0336036	0.982906	0.962963	1	0.037037
145	299858	146	Non-Significant	4173	26.9226	0.0227658	0.0518889	0.0580393	0.970085	0.944444	0.992063	0.047619
145	299861	146	Non-Significant	4173	26.9226	0.0231171	0.0141289	0.0336036	0.982906	0.962963	1	0.037037
145	435585	146	Non-Significant	1638	10.5677	-0.0133476	0.168132	0.368828	0.756098	0.75	0.760563	0.0105634
146	75963	147	Non-Significant	2564	16.5419	-0.0138972	0.158109	0.106654	0.943478	0.947917	0.940299	0.00761816
146	75971	147	Non-Significant	2564	16.5419	-0.0125224	0.189059	0.121928	0.934783	0.927083	0.940299	0.0132152
146	75973	147	Non-Significant	2564	16.5419	0.00481339	0.12993	0.106654	0.943478	0.916667	0.962687	0.0460199
146	75974	147	Non-Significant	2564	16.5419	-0.0125214	0.170444	0.121928	0.934783	0.927083	0.940299	0.0132152
146	75976	147	Non-Significant	2564	16.5419	0.00912121	0.235859	0.0425331	0.978261	0.958333	0.992537	0.034204
146	75977	147	Non-Significant	2564	16.5419	-0.0104839	0.231146	0.426805	0.691304	0.708333	0.679104	0.0292289
146	75982	147	Non-Significant	2564	16.5419	-0.0075915	0.31765	0.15879	0.913043	0.927083	0.902985	0.0240983
146	75984	147	Non-Significant	2564	16.5419	-0.0148075	0.140095	0.426805	0.691304	0.697917	0.686567	0.0113495
146	75990	147	Non-Significant	2564	16.5419	0.00479954	0.138372	0.121928	0.934783	0.90625	0.955224	0.0489739
146	75992	147	Non-Significant	2564	16.5419	-0.0125189	0.202079	0.121928	0.934783	0.927083	0.940299	0.0132152
146	75994	147	Non-Significant	2564	16.5419	-0.00580893	0.354267	0.200529	0.886957	0.90625	0.873134	0.0331157
146	75998	147	Non-Significant	2564	16.5419	-0.0125165	0.199771	0.121928	0.934783	0.927083	0.940299	0.0132152
146	76001	147	Non-Significant	2564	16.5419	-0.00086298	0.483332	0.359319	0.765217	0.802083	0.738806	0.0632774
146	76007	147	Non-Significant	2564	16.5419	0.00010698	0.00293702	0.0508129	0.973913	0.958333	0.985075	0.0267413
146	76009	147	Non-Significant	2564	16.5419	-0.00612311	0.357987	0.144272	0.921739	0.9375	0.910448	0.0270522
146	76012	147	Non-Significant	2564	16.5419	-0.0102856	0.254349	0.496219	0.543478	0.5625	0.529851	0.0326493
146	76080	147	Non-Significant	1531	9.87742	-0.0122674	0.191154	0.026427	0.986607	0.989796	0.984127	0.00566893
146	76105	147	Non-Significant	1531	9.87742	-0.0133183	0.176273	0.370496	0.754464	0.765306	0.746032	0.0192744
146	76111	147	Non-Significant	1531	9.87742	0.00328405	0.089558	0.41195	0.709821	0.755102	0.674603	0.0804989
146	76113	147	Non-Significant	1531	9.87742	-0.0163208	0.1135	0.315689	0.803571	0.806122	0.801587	0.00453515
146	76122	147	Non-Significant	1531	9.87742	-0.00824096	0.30037	0.470942	0.620536	0.642857	0.603175	0.0396825
146	76123	147	Non-Significant	1531	9.87742	-0.0088535	0.270366	0.169922	0.90625	0.918367	0.896825	0.021542
146	76125	147	Non-Significant	1531	9.87742	0.00253971	0.0692723	0.109335	0.941964	0.918367	0.960317	0.0419501
146	76127	147	Non-Significant	1531	9.87742	-0.0158515	0.107556	0.304688	0.8125	0.816327	0.809524	0.00680272
146	76130	147	Non-Significant	1531	9.87742	-0.0158515	0.107556	0.304688	0.8125	0.816327	0.809524	0.00680272
146	360074	147	Non-Significant	2748	17.729	-0.0125747	0.180591	0.0336036	0.982906	0.978261	0.985915	0.00765462
147	198156	148	Non-Significant	2612	16.8516	-0.0140355	0.160643	0.0660384	0.965812	0.96875	0.963768	0.00498188
147	335986	148	Non-Significant	2245	14.4839	-0.00086429	0.498389	0.0432689	0.977876	0.989796	0.96875	0.0210459
147	335989	148	Non-Significant	2264	14.6065	-0.00084868	0.480711	0.0425331	0.978261	0.99	0.969231	0.0207692
147	335991	148	Non-Significant	2240	14.4516	-0.0151531	0.143634	0.375	0.75	0.744898	0.753846	0.00894819
150	429562	151	Non-Significant	3645	23.5161	0.0062504	0.167188	0.0508744	0.973881	0.953704	0.9875	0.0337963
150	429576	151	Non-Significant	3534	22.8	-0.00815243	0.284707	0.200897	0.886719	0.9	0.878205	0.0217949
152	482399	153	Non-Significant	738	4.76129	0.00485544	0.140167	0.241514	0.859504	0.82	0.887324	0.0673239
152	482409	153	Non-Significant	738	4.76129	-0.0134082	0.149703	0.377058	0.747934	0.74	0.753521	0.0135211
152	482424	153	Non-Significant	738	4.76129	-0.0144556	0.157825	0.0561779	0.971074	0.97	0.971831	0.00183099
152	482433	153	Non-Significant	738	4.76129	0.01926	0.0742946	0.130626	0.929752	0.89	0.957746	0.0677465
152	482448	153	Non-Significant	738	4.76129	0.00817199	0.215794	0.130626	0.929752	0.96	0.908451	0.0515493
152	482449	153	Non-Significant	738	4.76129	0.00817256	0.216892	0.130626	0.929752	0.96	0.908451	0.0515493
152	482456	153	Non-Significant	738	4.76129	0.00817256	0.216892	0.130626	0.929752	0.96	0.908451	0.0515493
159	10221	160	Non-Significant	1546	9.97419	-0.0107225	0.2312	0.226573	0.869748	0.87963	0.861538	0.0180912
159	10243	160	Non-Significant	1553	10.0194	-0.00473309	0.37533	0.0330485	0.983193	0.990741	0.976923	0.0138177
159	10272	160	Non-Significant	1553	10.0194	-0.0101098	0.257812	0.350823	0.773109	0.759259	0.784615	0.0253561
159	10315	160	Non-Significant	2751	17.7484	0.014083	0.154623	0.0253123	0.987179	0.971698	1	0.0283019
159	10332	160	Non-Significant	2759	17.8	-0.00958087	0.259113	0.345679	0.777778	0.792453	0.765625	0.0268278
159	154844	160	Non-Significant	2464	15.8968	0.0266949	0.0322303	0.434715	0.680672	0.75	0.619048	0.130952
159	154865	160	Significant	2117	19.6019	0.0411	0.00267	0.085432	0.955285	0.991071	0.925373	0.0656983
159	154885	160	Significant	2390	20.6034	0.0576	0.000904	0.244068	0.857724	0.928571	0.798507	0.130064
159	154894	160	Non-Significant	2550	16.4516	0.0140621	0.128985	0.454756	0.650407	0.589286	0.701493	0.112207
159	515731	160	Non-Significant	2687	17.3355	-0.00011537	0.490642	0.118106	0.936975	0.958333	0.922535	0.0357981
159	515780	160	Non-Significant	1924	12.4129	-0.0126049	0.199723	0.0688776	0.964286	0.969388	0.960317	0.00907029
159	515783	160	Non-Significant	1924	12.4129	0.00187342	0.0514153	0.293367	0.821429	0.857143	0.793651	0.0634921
159	515806	160	Non-Significant	1924	12.4129	-0.0148343	0.136547	0.0350765	0.982143	0.979592	0.984127	0.00453515
159	515808	160	Non-Significant	1924	12.4129	-0.00718565	0.304569	0.21875	0.875	0.857143	0.888889	0.031746
159	515811	160	Non-Significant	1924	12.4129	-0.0148334	0.139979	0.0350765	0.982143	0.979592	0.984127	0.00453515
160	36723	161	Non-Significant	2567	16.5613	-0.00330396	0.424761	0.135634	0.926829	0.944444	0.913043	0.031401
160	36724	161	Non-Significant	2493	16.0839	0.0224666	0.0530282	0.252621	0.851695	0.903846	0.810606	0.0932401
160	36725	161	Non-Significant	2518	16.2452	-0.00823019	0.305022	0.0860992	0.954918	0.962963	0.948529	0.0144336
160	36727	161	Non-Significant	2567	16.5613	-0.0128522	0.192232	0.0824911	0.956897	0.951923	0.960938	0.00901442
160	36749	161	Non-Significant	2567	16.5613	-0.00899994	0.284845	0.121621	0.934959	0.925926	0.942029	0.0161031
160	36752	161	Non-Significant	2567	16.5613	-0.00695062	0.333491	0.381023	0.743902	0.722222	0.76087	0.0386473
160	36756	161	Non-Significant	2567	16.5613	0.0149061	0.14036	0.0475907	0.97561	0.953704	0.992754	0.0390499
160	36762	161	Non-Significant	2567	16.5613	-0.0129533	0.176815	0.0319915	0.98374	0.981481	0.985507	0.00402576
160	36763	161	Non-Significant	2567	16.5613	-0.0104344	0.233337	0.0240928	0.987805	0.990741	0.985507	0.00523349
160	36769	161	Non-Significant	2567	16.5613	0.00016152	0.00448994	0.0319915	0.98374	0.972222	0.992754	0.0205314
160	36771	161	Non-Significant	2504	16.1548	-0.0134497	0.182138	0.0327778	0.983333	0.981132	0.985075	0.00394255
160	36772	161	Non-Significant	2485	16.0323	-0.00704184	0.311651	0.0874653	0.954167	0.943396	0.962687	0.0192903
160	329144	161	Non-Significant	2310	14.9032	-0.00525434	0.369272	0.227133	0.869369	0.89	0.852459	0.037541
160	329178	161	Non-Significant	2306	14.8774	-0.00333	0.41188	0.163948	0.90991	0.93	0.893443	0.0365574
160	329186	161	Non-Significant	2310	14.9032	-0.0120905	0.209601	0.126004	0.932432	0.94	0.92623	0.0137705
160	329191	161	Non-Significant	2310	14.9032	0.012016	0.168636	0.0266618	0.986486	1	0.97541	0.0245902
161	129579	162	Non-Significant	2214	14.2839	-0.00688405	0.329754	0.0404685	0.979339	0.971698	0.985294	0.013596
161	129679	162	Non-Significant	2086	13.4581	0.0142496	0.136751	0.335312	0.786957	0.729167	0.828358	0.0991915
161	302167	162	Significant	2390	20.6034	0.0631	4.64e-05	0.352916	0.771186	0.681818	0.849206	0.167388
161	302182	162	Non-Significant	1907	12.3032	-0.00125564	0.470526	0.234415	0.864407	0.890909	0.84127	0.0496392
161	302220	162	Non-Significant	1907	12.3032	-0.00957295	0.256001	0.0251005	0.987288	0.990909	0.984127	0.00678211
163	243129	164	Non-Significant	1578	10.1806	-0.00324963	0.413289	0.300554	0.815789	0.843137	0.793651	0.0494865
163	243134	164	Non-Significant	1578	10.1806	-0.0108263	0.240634	0.0257467	0.986957	0.990385	0.984127	0.00625763
163	243135	164	Non-Significant	1586	10.2323	0.00422903	0.115094	0.416484	0.704348	0.75	0.666667	0.0833333
163	243143	164	Non-Significant	1586	10.2323	-0.00432801	0.386209	0.173006	0.904348	0.923077	0.888889	0.034188
163	243156	164	Non-Significant	1586	10.2323	-0.0125226	0.187065	0.49259	0.56087	0.548077	0.571429	0.0233516
163	243165	164	Non-Significant	1586	10.2323	0.0199508	0.0390717	0.0341777	0.982609	1	0.968254	0.031746
163	243173	164	Non-Significant	1586	10.2323	0.0199508	0.0390717	0.0341777	0.982609	1	0.968254	0.031746
163	276498	164	Non-Significant	2126	13.7161	-0.00763159	0.294714	0.0566319	0.970833	0.962963	0.977273	0.0143098
163	442847	164	Non-Significant	2356	15.2	0.00029921	0.00824533	0.1478	0.919643	0.893617	0.938462	0.0448445
163	442848	164	Non-Significant	2356	15.2	-0.0163666	0.101114	0.132653	0.928571	0.925532	0.930769	0.00523732
164	109213	165	Non-Significant	2466	15.9097	-0.012553	0.179337	0.181343	0.89916	0.90566	0.893939	0.011721
164	109214	165	Non-Significant	2466	15.9097	-0.012553	0.179337	0.181343	0.89916	0.90566	0.893939	0.011721
164	109221	165	Non-Significant	2466	15.9097	0.00479954	0.138372	0.0957559	0.94958	0.971698	0.931818	0.0398799
164	109235	165	Non-Significant	2461	15.8774	-0.00850641	0.293297	0.313847	0.805085	0.820755	0.792308	0.028447
164	312137	165	Non-Significant	2668	17.2129	-0.00219662	0.460412	0.166424	0.908397	0.885965	0.925676	0.0397108
164	312146	165	Non-Significant	2668	17.2129	-0.00528169	0.364228	0.0300682	0.984733	0.991228	0.97973	0.0114983
164	312147	165	Non-Significant	2668	17.2129	0.0306659	0.0176197	0.0374395	0.980916	0.95614	1	0.0438596
164	312157	165	Non-Significant	2668	17.2129	-0.00476755	0.374407	0.0520075	0.973282	0.982456	0.966216	0.0162399
164	312165	165	Non-Significant	2668	17.2129	-0.00966346	0.256092	0.0226385	0.98855	0.991228	0.986486	0.00474158
164	312168	165	Non-Significant	2668	17.2129	-0.00219551	0.452412	0.166424	0.908397	0.885965	0.925676	0.0397108
164	312184	165	Non-Significant	3276	21.1355	0.00933116	0.232532	0.024486	0.987603	1	0.978571	0.0214286
164	312185	165	Non-Significant	3276	21.1355	-0.0112751	0.220418	0.024486	0.987603	0.54386	0.560811	0.0169512
164	312186	165	Non-Significant	3276	21.1355	0.00933506	0.230471	0.494289	0.553435	1	0.978571	0.0214286
164	312189	165	Non-Significant	3276	21.1355	0.0188933	0.0741631	0.0942559	0.950413	0.980392	0.928571	0.0518207
164	312213	165	Non-Significant	3276	21.1355	0.00873671	0.227957	0.137696	0.92562	0.892157	0.95	0.0578431
164	355721	165	Non-Significant	1442	9.30323	-0.0140119	0.155283	0.323229	0.797297	0.806122	0.790323	0.0157999
164	355722	165	Non-Significant	1442	9.30323	-0.0169206	0.102864	0.227133	0.869369	0.867347	0.870968	0.0036208
164	355730	165	Non-Significant	1442	9.30323	-0.0140091	0.16819	0.323229	0.797297	0.806122	0.790323	0.0157999
164	355734	165	Non-Significant	1442	9.30323	0.0204843	0.0340882	0.0353867	0.981982	1	0.967742	0.0322581
164	577868	165	Non-Significant	3051	19.6839	-0.0118177	0.21485	0.495868	0.545455	0.552632	0.54	0.0126316
164	577870	165	Non-Significant	3051	19.6839	-0.00018237	0.498573	0.472423	0.617424	0.657895	0.586667	0.0712281
164	577882	165	Non-Significant	3051	19.6839	-0.00017484	0.495965	0.472423	0.617424	0.657895	0.586667	0.0712281
164	577894	165	Non-Significant	3051	19.6839	0.00257639	0.0702746	0.287764	0.825758	0.789474	0.853333	0.0638596
166	482625	167	Significant	1667	15.8762	0.0492	0.00121	0.325853	0.795082	0.711538	0.857143	0.145604
166	482627	167	Non-Significant	2698	17.4065	-0.00596621	0.364491	0.115392	0.938525	0.951923	0.928571	0.0233516
166	482632	167	Non-Significant	2698	17.4065	0.0492315	0.00519693	0.325853	0.795082	0.711538	0.857143	0.145604
166	482641	167	Non-Significant	2698	17.4065	0.00933839	0.242058	0.0242878	0.987705	1	0.978571	0.0214286
166	482646	167	Non-Significant	2698	17.4065	-0.00171119	0.476704	0.0860992	0.954918	0.971154	0.942857	0.0282967
166	482651	167	Non-Significant	2698	17.4065	-0.00592889	0.342924	0.0860992	0.954918	0.942308	0.964286	0.021978
166	482652	167	Non-Significant	2698	17.4065	0.0123491	0.164992	0.409164	0.713115	0.653846	0.757143	0.103297
166	482660	167	Non-Significant	2698	17.4065	0.00097683	0.0271202	0.150497	0.918033	0.942308	0.9	0.0423077
166	482673	167	Non-Significant	2698	17.4065	-0.00757359	0.321261	0.136657	0.92623	0.913462	0.935714	0.0222527
166	482717	167	Non-Significant	2634	16.9935	-0.0113214	0.222848	0.335312	0.786957	0.8	0.776923	0.0230769
166	482725	167	Non-Significant	2634	16.9935	-0.00759956	0.317666	0.0751985	0.96087	0.97	0.953846	0.0161538
167	91390	168	Non-Significant	1822	11.7548	0.0031168	0.0848233	0.044705	0.977124	0.962687	0.988372	0.0256855
167	91395	168	Non-Significant	1822	11.7548	0.00211199	0.0600345	0.0570934	0.970588	0.955224	0.982558	0.0273343
167	91407	168	Non-Significant	1822	11.7548	-0.00056602	0.499609	0.025802	0.986928	0.977612	0.994186	0.0165741
167	91416	168	Non-Significant	1822	11.7548	-0.00483301	0.387333	0.025802	0.986928	0.992537	0.982558	0.00997917
167	91422	168	Non-Significant	1822	11.7548	-0.00942026	0.273834	0.116472	0.937908	0.940299	0.936047	0.004252
167	91434	168	Non-Significant	1822	11.7548	-0.00782651	0.301397	0.110727	0.941176	0.947761	0.936047	0.0117147
167	135421	168	Non-Significant	3196	20.6194	-0.00436773	0.407466	0.0824911	0.956897	0.97	0.94697	0.0230303
167	135429	168	Non-Significant	3196	20.6194	0.00531286	0.142105	0.464291	0.633621	0.58	0.674242	0.0942424
167	135446	168	Non-Significant	3196	20.6194	0.00722047	0.191124	0.105789	0.943966	0.97	0.924242	0.0457576
167	135451	168	Non-Significant	3196	20.6194	-0.0151293	0.134269	0.237812	0.862069	0.86	0.863636	0.00363636
167	135456	168	Non-Significant	3196	20.6194	-0.00740684	0.295648	0.171671	0.905172	0.89	0.916667	0.0266667
167	139948	168	Non-Significant	1789	11.5419	-0.00998331	0.248548	0.131739	0.929104	0.922414	0.934211	0.0117967
167	139949	168	Non-Significant	1789	11.5419	-0.0122525	0.188068	0.0508744	0.973881	0.974138	0.973684	0.000453721
167	139950	168	Non-Significant	1789	11.5419	-0.0123134	0.187884	0.347516	0.776119	0.775862	0.776316	0.000453721
167	139957	168	Non-Significant	1789	11.5419	-0.0107668	0.225177	0.105675	0.94403	0.948276	0.940789	0.00748639
167	139958	168	Non-Significant	1789	11.5419	-0.00821869	0.289789	0.112274	0.940299	0.948276	0.934211	0.0140653
167	139978	168	Non-Significant	1789	11.5419	-0.0123078	0.187531	0.347516	0.776119	0.775862	0.776316	0.000453721
167	139986	168	Non-Significant	1789	11.5419	-0.00988609	0.260209	0.169164	0.906716	0.913793	0.901316	0.0124773
167	139990	168	Non-Significant	1789	11.5419	-6.358e-05	0.492381	0.198819	0.88806	0.913793	0.868421	0.0453721
167	139994	168	Non-Significant	1703	10.9871	-0.00835428	0.297165	0.190847	0.893162	0.90566	0.882812	0.0228479
167	139995	168	Non-Significant	1789	11.5419	-6.255e-05	0.483129	0.198819	0.88806	0.913793	0.868421	0.0453721
167	139996	168	Non-Significant	1737	11.2065	-0.0129474	0.182192	0.140448	0.924	0.921053	0.926471	0.00541796
167	254938	168	Non-Significant	2897	18.6903	-0.00759555	0.292431	0.167244	0.907895	0.921569	0.896825	0.0247432
167	254944	168	Non-Significant	2897	18.6903	0.0115561	0.178724	0.0259695	0.986842	1	0.97619	0.0238095
167	254959	168	Non-Significant	2897	18.6903	-0.01417	0.159815	0.099723	0.947368	0.95098	0.944444	0.00653595
167	254965	168	Non-Significant	2897	18.6903	-0.00661202	0.326674	0.366074	0.758772	0.735294	0.777778	0.0424837
167	254969	168	Non-Significant	2897	18.6903	-0.00967823	0.24659	0.241305	0.859649	0.872549	0.849206	0.0233427
167	254986	168	Non-Significant	2897	18.6903	-0.00712135	0.311444	0.403817	0.719298	0.696078	0.738095	0.0420168
167	254987	168	Non-Significant	2857	18.4323	-0.0168277	0.0943808	0.077794	0.959459	0.96	0.959016	0.000983607
167	254992	168	Non-Significant	2897	18.6903	-0.00684714	0.314688	0.115266	0.938596	0.95098	0.928571	0.022409
167	320270	168	Non-Significant	3222	20.7871	0.00166138	0.045521	0.096524	0.949153	0.969388	0.934783	0.0346051
167	320293	168	Non-Significant	3222	20.7871	0.0410318	0.00732461	0.252621	0.851695	0.918367	0.804348	0.11402
168	447890	169	Significant	2228	20.8224	0.0702	1e-07	0.499055	0.521739	0.634615	0.571429	0.0631868
168	447905	169	Non-Significant	1016	6.55484	-0.0127224	0.184472	0.298526	0.817391	0.807692	0.825397	0.0177045
168	447925	169	Non-Significant	1016	6.55484	-0.00729325	0.308436	0.461285	0.63913	0.615385	0.65873	0.0433455
169	288362	170	Non-Significant	2234	14.4129	-0.0145194	0.143039	0.0418219	0.978632	0.98	0.977612	0.00238806
169	288390	170	Non-Significant	2234	14.4129	-0.00840941	0.298929	0.460224	0.641026	0.62	0.656716	0.0367164
169	288397	170	Non-Significant	2234	14.4129	-0.00654439	0.34469	0.254401	0.850427	0.87	0.835821	0.0341791
170	172497	171	Non-Significant	2770	17.871	-0.00708741	0.324351	0.0347717	0.982301	0.98913	0.977612	0.0115185
170	172520	171	Non-Significant	2770	17.871	0.0291146	0.0209996	0.402107	0.721239	0.641304	0.776119	0.134815
170	254265	171	Significant	936	8.58716	0.0804	1e-07	0.46875	0.625	0.5	0.712121	0.212121
170	254287	171	Non-Significant	1935	12.4839	0.0104903	0.218838	0.026427	0.986607	1	0.977273	0.0227273
170	418540	171	Non-Significant	1565	10.0968	-0.0057158	0.35982	0.258546	0.847458	0.827273	0.865079	0.0378066
170	418555	171	Non-Significant	1565	10.0968	-0.0104361	0.249015	0.0811548	0.957627	0.963636	0.952381	0.0112554
170	418557	171	Non-Significant	1565	10.0968	-0.0104361	0.249015	0.0811548	0.957627	0.963636	0.952381	0.0112554
170	418568	171	Non-Significant	1565	10.0968	0.0113098	0.207372	0.140908	0.923729	0.954545	0.896825	0.0577201
170	418572	171	Non-Significant	1565	10.0968	0.0113098	0.207372	0.140908	0.923729	0.954545	0.896825	0.0577201
170	418582	171	Non-Significant	1565	10.0968	-0.00681157	0.337525	0.189421	0.894068	0.909091	0.880952	0.0281385
170	418586	171	Non-Significant	1565	10.0968	-0.013886	0.158113	0.424016	0.694915	0.7	0.690476	0.00952381
170	418592	171	Non-Significant	1565	10.0968	0.0340222	0.0134569	0.410227	0.711864	0.636364	0.777778	0.141414
170	418598	171	Non-Significant	1565	10.0968	0.0215247	0.0575678	0.13369	0.927966	0.963636	0.896825	0.066811
172	24691	173	Non-Significant	2655	17.129	-0.0111678	0.227905	0.441482	0.671053	0.686275	0.65873	0.0275444
172	24704	173	Non-Significant	2655	17.129	-0.0111658	0.233009	0.441482	0.671053	0.686275	0.65873	0.0275444
172	24720	173	Non-Significant	2655	17.129	-0.0111637	0.221185	0.441482	0.671053	0.686275	0.65873	0.0275444
172	233458	173	Non-Significant	6672	43.0452	-0.0112455	0.231233	0.0520075	0.973282	0.975806	0.971014	0.00479196
172	233466	173	Non-Significant	6695	43.1935	0.00599887	0.160402	0.0447526	0.977099	0.991935	0.963768	0.0281674
172	233474	173	Non-Significant	6798	43.8581	-0.0104159	0.245547	0.258726	0.847328	0.854839	0.84058	0.014259
172	233500	173	Non-Significant	6696	43.2	-0.0109082	0.221568	0.128876	0.930769	0.935484	0.926471	0.00901328
172	233503	173	Non-Significant	6780	43.7419	0.0172387	0.0956892	0.231484	0.866412	0.822581	0.905797	0.0832165
172	233511	173	Non-Significant	6696	43.2	0.0129026	0.169328	0.0520075	0.973282	0.991935	0.956522	0.0354137
172	233513	173	Non-Significant	6696	43.2	-0.0122617	0.20773	0.0300682	0.984733	0.983871	0.985507	0.00163628
172	233528	173	Non-Significant	7844	50.6065	-0.00246771	0.436197	0.187399	0.895349	0.918182	0.878378	0.0398034
172	233544	173	Non-Significant	7757	50.0452	-0.0062116	0.329773	0.0380085	0.98062	0.972727	0.986486	0.0137592
172	233552	173	Non-Significant	8099	52.2516	-0.00541842	0.363699	0.277778	0.833333	0.854545	0.817568	0.0369779
172	233573	173	Non-Significant	8118	52.3742	0.0194785	0.0463704	0.228832	0.868217	0.818182	0.905405	0.0872236
172	233577	173	Non-Significant	7790	50.2581	-0.0130732	0.17484	0.102638	0.945736	0.945455	0.945946	0.0004914
172	233580	173	Non-Significant	8122	52.4	0.0151745	0.121695	0.287994	0.825581	0.772727	0.864865	0.0921376
172	306979	173	Non-Significant	1763	11.3742	-0.00941218	0.269507	0.494649	0.551724	0.53125	0.566176	0.0349265
172	369866	173	Non-Significant	2443	15.7613	-0.0126606	0.192027	0.270371	0.838843	0.83	0.84507	0.0150704
172	369870	173	Non-Significant	2512	16.2065	-0.00993031	0.244197	0.047971	0.97541	0.980392	0.971831	0.00856117
172	369874	173	Non-Significant	2512	16.2065	-0.00991614	0.25272	0.047971	0.97541	0.980392	0.971831	0.00856117
172	369878	173	Non-Significant	2512	16.2065	-0.00991345	0.251769	0.047971	0.97541	0.980392	0.971831	0.00856117
172	369886	173	Non-Significant	2512	16.2065	-0.00991322	0.231148	0.047971	0.97541	0.980392	0.971831	0.00856117
172	369900	173	Non-Significant	2512	16.2065	-0.00991175	0.260606	0.047971	0.97541	0.980392	0.971831	0.00856117
172	369920	173	Non-Significant	2512	16.2065	0.00584218	0.167242	0.0786079	0.959016	0.980392	0.943662	0.0367302
172	406227	173	Non-Significant	1021	6.5871	-0.00307635	0.426254	0.499362	0.517857	0.521277	0.546154	0.0674304
172	406251	173	Non-Significant	1021	6.5871	0.00087419	0.0238662	0.484056	0.589286	0.542553	0.623077	0.0805237
172	413805	173	Non-Significant	2409	15.5419	-0.0112493	0.219773	0.0610081	0.968504	0.964286	0.971831	0.00754527
172	413813	173	Non-Significant	2409	15.5419	-0.0129744	0.192076	0.10416	0.944882	0.946429	0.943662	0.0027666
172	413816	173	Non-Significant	2409	15.5419	-0.0100658	0.247498	0.488448	0.576	0.590909	0.564286	0.0266234
172	413820	173	Non-Significant	2409	15.5419	-0.00221231	0.465527	0.0461281	0.976378	0.964286	0.985915	0.0216298
172	413832	173	Non-Significant	2409	15.5419	-0.00072766	0.490286	0.0385951	0.980315	0.991071	0.971831	0.0192404
172	413856	173	Non-Significant	2409	15.5419	-0.00220987	0.464314	0.0461281	0.976378	0.964286	0.985915	0.0216298
172	413857	173	Non-Significant	2409	15.5419	-0.00220987	0.464314	0.0461281	0.976378	0.964286	0.985915	0.0216298
173	68220	174	Non-Significant	2800	18.0645	-0.0132114	0.17793	0.262188	0.844828	0.851852	0.83871	0.0131422
173	68236	174	Non-Significant	2806	18.1032	-0.00727389	0.300818	0.0255276	0.987069	0.981481	0.991935	0.010454
173	1080438	174	Non-Significant	1298	8.37419	-0.0157028	0.123272	0.154006	0.915929	0.920455	0.913043	0.00741107
173	1434479	174	Non-Significant	1858	11.9871	0.0225145	0.0391652	0.393193	0.731092	0.663462	0.783582	0.120121
173	1434502	174	Non-Significant	1858	11.9871	-0.00083774	0.497979	0.0411341	0.978992	0.990385	0.970149	0.0202354
173	1530793	174	Non-Significant	2243	14.471	0.0122667	0.161656	0.0665874	0.965517	0.941176	0.984615	0.0434389
173	1561993	174	Non-Significant	2416	15.5871	-0.00978643	0.242876	0.27393	0.836207	0.849057	0.825397	0.0236598
173	1561997	174	Non-Significant	2416	15.5871	-0.00640693	0.34196	0.46875	0.625	0.650943	0.603175	0.0477688
173	2273968	174	Non-Significant	2209	14.2516	-0.011964	0.213122	0.0525931	0.972973	0.978261	0.969231	0.0090301
173	2312717	174	Non-Significant	2473	15.9548	0.0224666	0.0530282	0.498639	0.526087	0.604167	0.529851	0.134017
173	2312720	174	Significant	1745	17.2772	0.0407	0.00311	0.059017	0.969565	1	0.947761	0.0522388
173	2312727	174	Non-Significant	2422	15.6258	0.0408509	0.00693451	0.059017	0.969565	1	0.947761	0.0522388
173	2312752	174	Non-Significant	2812	18.1419	-0.0138333	0.166404	0.496001	0.544715	0.54902	0.541667	0.00735294
173	2312777	174	Non-Significant	2812	18.1419	-0.00557455	0.37434	0.238218	0.861789	0.882353	0.847222	0.0351307
173	2312807	174	Non-Significant	2812	18.1419	-0.00048097	0.48611	0.0629255	0.96748	0.95098	0.979167	0.0281863
173	2418295	174	Non-Significant	1658	10.6968	0.00473496	0.129446	0.135813	0.926724	0.95283	0.904762	0.0480683
173	2418298	174	Non-Significant	1658	10.6968	-0.00647461	0.334971	0.164648	0.909483	0.924528	0.896825	0.0277029
173	2418299	174	Non-Significant	1658	10.6968	-0.00360467	0.404671	0.0665874	0.965517	0.95283	0.97619	0.0233603
173	2418305	174	Non-Significant	1658	10.6968	0.0162899	0.117325	0.171671	0.905172	0.943396	0.873016	0.0703804
173	2418328	174	Non-Significant	1658	10.6968	-0.00862846	0.289372	0.105789	0.943966	0.95283	0.936508	0.0163223
173	2418330	174	Non-Significant	1658	10.6968	0.00694106	0.196837	0.410783	0.711207	0.660377	0.753968	0.0935909
173	2521417	174	Non-Significant	2031	13.1032	-0.0150171	0.148108	0.277778	0.833333	0.830189	0.836066	0.00587689
173	2521424	174	Non-Significant	2031	13.1032	-0.00819095	0.297284	0.22203	0.872807	0.886792	0.860656	0.0261367
173	2521431	174	Non-Significant	2031	13.1032	-7.54e-06	0.493749	0.31148	0.807018	0.839623	0.778689	0.0609341
173	2721247	174	Non-Significant	3063	19.7613	0.0135449	0.138096	0.0248923	0.987395	0.972727	1	0.0272727
173	2774672	174	Non-Significant	1857	11.9806	-0.0154593	0.110646	0.0353867	0.981982	0.98	0.983607	0.00360656
173	2774696	174	Non-Significant	1857	11.9806	-0.0166735	0.118849	0.417823	0.702703	0.7	0.704918	0.00491803
173	2987988	174	Non-Significant	3011	19.4258	-0.00767448	0.306537	0.442593	0.669421	0.647059	0.685714	0.0386555
173	2988030	174	Non-Significant	3011	19.4258	0.0012556	0.0361264	0.0325114	0.983471	0.970588	0.992857	0.0222689
173	3290809	174	Non-Significant	1105	7.12903	-0.0171562	0.0906128	0.1478	0.919643	0.922222	0.91791	0.00431177
173	3290823	174	Non-Significant	1105	7.12903	-0.0001271	0.491651	0.12496	0.933036	0.955556	0.91791	0.0376451
173	3665361	174	Non-Significant	1573	10.1484	0.00196354	0.0538446	0.0516877	0.973451	0.955556	0.985294	0.0297386
173	3665374	174	Non-Significant	1581	10.2	-0.0167787	0.109845	0.361496	0.763158	0.766667	0.76087	0.0057971
173	3665387	174	Significant	2283	21.3364	0.0641	3.85e-05	0.383618	0.741228	0.844444	0.673913	0.170531
173	3665400	174	Non-Significant	1581	10.2	0.0493659	0.00101472	0.294975	0.820175	0.9	0.768116	0.131884
173	3665403	174	Non-Significant	1581	10.2	0.0272218	0.0305805	0.481379	0.596491	0.511111	0.652174	0.141063
173	3665408	174	Non-Significant	1581	10.2	-0.00020646	0.498343	0.075831	0.960526	0.977778	0.949275	0.0285024
173	3665417	174	Non-Significant	1581	10.2	0.00290724	0.0791273	0.215451	0.877193	0.911111	0.855072	0.0560386
173	3712485	174	Non-Significant	20347	131.271	-0.00495554	0.375723	0.0254735	0.987097	0.992537	0.982955	0.00958277
173	3712534	174	Non-Significant	1754	11.3161	0.0149143	0.113146	0.133491	0.928082	0.960938	0.902439	0.0584985
173	3712541	174	Non-Significant	1709	11.0258	-0.00485567	0.394201	0.0266618	0.986486	0.992308	0.981928	0.01038
173	3722822	174	Non-Significant	1820	11.7419	-0.0133873	0.163618	0.0347717	0.982301	0.977778	0.985294	0.00751634
174	521854	175	Non-Significant	1758	11.3419	-0.0048111	0.382889	0.372854	0.752137	0.78	0.731343	0.0486567
174	1773038	175	Non-Significant	3171	20.4581	-0.00594394	0.363061	0.0561779	0.971074	0.980392	0.964286	0.0161064
174	1773039	175	Non-Significant	3171	20.4581	0.00936033	0.232675	0.024486	0.987603	1	0.978571	0.0214286
174	1789844	175	Non-Significant	2195	14.1613	0.00768421	0.202619	0.204142	0.884615	0.923913	0.859155	0.0647581
174	1789865	175	Non-Significant	2195	14.1613	-0.014931	0.137847	0.38951	0.735043	0.728261	0.739437	0.0111758
174	1789882	175	Non-Significant	2195	14.1613	-0.00701282	0.322049	0.498685	0.525641	0.554348	0.507042	0.0473056
174	1789885	175	Non-Significant	2195	14.1613	-0.0117496	0.207945	0.401235	0.722222	0.706522	0.732394	0.0258726
174	1789888	175	Non-Significant	2195	14.1613	-0.0125844	0.185254	0.444444	0.666667	0.652174	0.676056	0.0238824
174	1789895	175	Non-Significant	1543	9.95484	0.0116695	0.18673	0.274027	0.836134	0.882353	0.801471	0.0808824
174	1804209	175	Non-Significant	509	3.28387	-0.00963102	0.248014	0.0239009	0.987903	0.991071	0.985294	0.00577731
174	2610572	175	Non-Significant	4699	30.3161	-0.00728731	0.326835	0.0422338	0.978417	0.983871	0.974026	0.00984499
174	2610579	175	Non-Significant	4699	30.3161	-0.00728471	0.305325	0.0422338	0.978417	0.983871	0.974026	0.00984499
174	2610580	175	Non-Significant	4699	30.3161	0.0076178	0.199812	0.0213498	0.989209	1	0.980519	0.0194805
174	2610587	175	Non-Significant	4699	30.3161	-0.00728137	0.306999	0.0422338	0.978417	0.983871	0.974026	0.00984499
174	2642892	175	Non-Significant	2269	14.6387	0.0234076	0.058028	0.466478	0.629464	0.704082	0.571429	0.132653
174	2643010	175	Significant	1421	13.7961	0.0564	0.000271	0.400351	0.723214	0.822222	0.656716	0.165506
174	2643012	175	Significant	2041	19.625	0.0803	8.11e-05	0.277778	0.833333	0.733333	0.901515	0.168182
174	2643102	175	Non-Significant	2181	14.071	-0.0150923	0.134989	0.404997	0.717949	0.712766	0.721429	0.00866261
174	2643114	175	Non-Significant	2181	14.071	-0.00640563	0.35163	0.489444	0.57265	0.542553	0.592857	0.050304
174	2643122	175	Non-Significant	2181	14.071	-0.00628386	0.327992	0.482322	0.594017	0.56383	0.614286	0.0504559
174	2721113	175	Non-Significant	661	4.26452	0.0281737	0.0278114	0.0428978	0.97807	1	0.959677	0.0403226
174	2721119	175	Non-Significant	661	4.26452	-0.00469783	0.39342	0.0344721	0.982456	0.990385	0.975806	0.0145782
174	3261979	175	Non-Significant	1646	10.6194	-0.0135047	0.178197	0.488272	0.576577	0.588235	0.566667	0.0215686
174	3261986	175	Non-Significant	1646	10.6194	-0.00151617	0.468706	0.323229	0.797297	0.764706	0.825	0.0602941
174	3261987	175	Non-Significant	1646	10.6194	0.0052214	0.140728	0.141425	0.923423	0.95098	0.9	0.0509804
174	3261988	175	Non-Significant	1646	10.6194	-0.00444114	0.391225	0.086032	0.954955	0.941176	0.966667	0.0254902
174	3262000	175	Non-Significant	1646	10.6194	-0.0109912	0.229141	0.465871	0.630631	0.647059	0.616667	0.0303922
174	3262027	175	Significant	2036	19.5769	0.0632	0.000194	0.077794	0.959459	1	0.925	0.075
174	3262028	175	Non-Significant	1646	10.6194	0.0632928	0.00191534	0.077794	0.959459	1	0.925	0.075
174	3262177	175	Significant	1556	14.6792	0.0472	0.00604	0.299067	0.816964	0.893617	0.761538	0.132079
174	3262223	175	Non-Significant	1155	7.45161	0.00108672	0.0298971	0.432996	0.683036	0.638298	0.715385	0.0770867
174	3262224	175	Non-Significant	1155	7.45161	0.0742694	1e-07	0.487085	0.580357	0.542553	0.669231	0.211784
174	3262231	175	Non-Significant	1155	7.45161	0.0426194	0.00904453	0.499841	0.508929	0.606383	0.561538	0.167921
174	3262235	175	Non-Significant	1155	7.45161	0.0269648	0.0296818	0.351682	0.772321	0.840426	0.723077	0.117349
175	521047	176	Non-Significant	1927	12.4323	-0.0113585	0.224698	0.0444215	0.977273	0.974576	0.979452	0.00487578
175	521049	176	Non-Significant	1927	12.4323	-0.00892495	0.257615	0.022469	0.988636	0.991525	0.986301	0.00522405
175	521060	176	Non-Significant	1927	12.4323	-0.00892495	0.257615	0.022469	0.988636	0.991525	0.986301	0.00522405
175	521087	176	Non-Significant	1927	12.4323	0.0084465	0.219483	0.022469	0.988636	1	0.979452	0.0205479
175	521096	176	Non-Significant	1927	12.4323	-0.0113505	0.228506	0.0444215	0.977273	0.974576	0.979452	0.00487578
175	521098	176	Non-Significant	1927	12.4323	-0.0123354	0.181106	0.389692	0.734848	0.737288	0.732877	0.00441142
175	521102	176	Non-Significant	1907	12.3032	-0.00217777	0.444461	0.478432	0.603846	0.567797	0.633803	0.0660062
176	137932	177	Significant	1045	10.0481	0.0644	0.00185	0.0677131	0.964912	0.921569	1	0.0784314
176	137933	177	Non-Significant	2171	14.0065	-0.0145194	0.143039	0.322099	0.798246	0.803922	0.793651	0.0102708
176	137935	177	Non-Significant	2171	14.0065	-0.00679255	0.336305	0.277778	0.833333	0.852941	0.81746	0.0354809
176	137936	177	Non-Significant	2171	14.0065	0.0645982	0.00096828	0.0677131	0.964912	0.921569	1	0.0784314
176	137940	177	Non-Significant	2171	14.0065	0.0646428	0.00176665	0.0677131	0.964912	0.921569	1	0.0784314
176	137947	177	Non-Significant	2171	14.0065	-0.00679233	0.33336	0.277778	0.833333	0.852941	0.81746	0.0354809
176	421784	177	Non-Significant	2808	18.1161	-0.0148313	0.139948	0.151629	0.917355	0.916667	0.917808	0.00114155
176	421797	177	Non-Significant	2808	18.1161	0.0213323	0.0490251	0.0483574	0.975207	0.947917	0.993151	0.045234
176	421803	177	Non-Significant	2808	18.1161	0.0257107	0.0335099	0.286866	0.826446	0.760417	0.869863	0.109446
176	421809	177	Non-Significant	2803	18.0839	0.00611995	0.163602	0.0570934	0.970588	0.989362	0.958333	0.0310284
176	421810	177	Non-Significant	2808	18.1161	0.00449738	0.121671	0.491257	0.566116	0.510417	0.60274	0.0923231
176	421816	177	Non-Significant	2808	18.1161	-0.00722966	0.303615	0.0325114	0.983471	0.989583	0.979452	0.0101313
177	45295	178	Non-Significant	2916	18.8129	-0.0132522	0.171744	0.288486	0.825203	0.830189	0.821429	0.00876011
177	45332	178	Non-Significant	2916	18.8129	-0.00608929	0.348105	0.0240928	0.987805	0.981132	0.992857	0.0117251
177	45335	178	Non-Significant	2916	18.8129	-0.0132981	0.169795	0.333399	0.788618	0.783019	0.792857	0.00983827
177	45376	178	Non-Significant	2357	15.2065	-0.0142557	0.15651	0.205198	0.883929	0.875	0.889706	0.0147059
177	45377	178	Non-Significant	2357	15.2065	0.00757366	0.211035	0.396325	0.727679	0.784091	0.691176	0.0929144
177	45416	178	Non-Significant	2357	15.2065	-0.00493855	0.361336	0.026427	0.986607	0.977273	0.992647	0.0153743
177	312415	178	Non-Significant	2721	17.5548	0.00412063	0.119723	0.493264	0.558036	0.607843	0.516393	0.0914497
177	312457	178	Non-Significant	2721	17.5548	0.0224666	0.0530282	0.485611	0.584821	0.656863	0.52459	0.132273
177	312463	178	Non-Significant	2721	17.5548	-0.00712978	0.30221	0.026427	0.986607	0.980392	0.991803	0.0114111
177	406694	178	Non-Significant	2283	14.729	-0.00782209	0.286135	0.0727703	0.962185	0.970588	0.955882	0.0147059
177	406702	178	Non-Significant	2283	14.729	0.0207452	0.0308985	0.404527	0.718487	0.784314	0.669118	0.115196
178	174434	179	Non-Significant	1621	10.4581	-0.0161716	0.11547	0.0418219	0.978632	0.978261	0.978873	0.00061237
178	174440	179	Non-Significant	1621	10.4581	-0.0129237	0.175012	0.0499671	0.974359	0.978261	0.971831	0.00642988
178	174443	179	Non-Significant	1621	10.4581	-0.0161705	0.112841	0.0418219	0.978632	0.978261	0.978873	0.00061237
178	174445	179	Non-Significant	1621	10.4581	-0.016162	0.114521	0.0418219	0.978632	0.978261	0.978873	0.00061237
178	174456	179	Non-Significant	1621	10.4581	-0.0161507	0.125747	0.0418219	0.978632	0.978261	0.978873	0.00061237
178	174459	179	Non-Significant	1621	10.4581	-0.0129203	0.161646	0.0499671	0.974359	0.978261	0.971831	0.00642988
178	174461	179	Non-Significant	1621	10.4581	-0.0161398	0.125459	0.0418219	0.978632	0.978261	0.978873	0.00061237
178	234683	179	Non-Significant	1078	6.95484	0.0264516	0.0331905	0.132653	0.928571	0.885965	0.960526	0.0745614
178	234686	179	Non-Significant	1078	6.95484	0.00604099	0.160775	0.0723614	0.962406	0.982456	0.947368	0.0350877
178	234795	179	Non-Significant	1110	7.16129	-0.00320153	0.417023	0.200529	0.886957	0.861702	0.904412	0.0427096
178	234796	179	Significant	1931	19.1188	0.0821	4.88e-05	0.165936	0.908696	0.978723	0.860294	0.118429
178	234797	179	Non-Significant	1110	7.16129	0.0822175	1e-07	0.165936	0.908696	0.978723	0.860294	0.118429
178	234798	179	Non-Significant	1110	7.16129	0.0823599	2.695e-05	0.165936	0.908696	0.978723	0.860294	0.118429
178	414696	179	Non-Significant	1110	7.16129	-0.00559745	0.36583	0.021199	0.989286	0.983333	0.99375	0.0104167
178	414704	179	Non-Significant	6546	42.2323	-0.00496016	0.368126	0.04875	0.975	0.983333	0.96875	0.0145833
178	414722	179	Non-Significant	6585	42.4839	0.0274348	0.0299241	0.264898	0.842857	0.783333	0.8875	0.104167
178	414731	179	Non-Significant	6575	42.4194	-0.0101248	0.256493	0.202449	0.885714	0.891667	0.88125	0.0104167
178	414742	179	Non-Significant	6551	42.2645	0.00027538	0.0075153	0.0281633	0.985714	0.975	0.99375	0.01875
178	537999	179	Non-Significant	2237	14.4323	-0.0078393	0.313071	0.484877	0.586957	0.613636	0.570423	0.0432138
179	283981	180	Non-Significant	2712	17.4968	-0.0134799	0.164391	0.119808	0.936	0.936364	0.935714	0.000649351
179	284001	180	Non-Significant	2712	17.4968	0.00083759	0.0242578	0.380928	0.744	0.781818	0.714286	0.0675325
179	284012	180	Non-Significant	2681	17.2968	-0.00158393	0.474119	0.377024	0.747967	0.781818	0.720588	0.0612299
179	284038	180	Non-Significant	2712	17.4968	0.00109159	0.0301328	0.153888	0.916	0.890909	0.935714	0.0448052
181	420024	182	Non-Significant	2076	13.3935	-0.00753599	0.309092	0.156521	0.914414	0.897727	0.925373	0.0276459
181	420035	182	Non-Significant	2114	13.6387	-0.0138475	0.158728	0.283587	0.828947	0.818182	0.835714	0.0175325
181	420097	182	Non-Significant	2412	15.5613	-0.00043294	0.492149	0.0401438	0.979508	0.990741	0.970588	0.0201525
182	457765	183	Non-Significant	1641	10.5871	-0.00218231	0.44921	0.42	0.7	0.73913	0.673913	0.0652174
182	457845	183	Non-Significant	2661	17.1677	0.00684641	0.194512	0.171671	0.905172	0.938776	0.880597	0.0581785
182	457860	183	Non-Significant	2661	17.1677	0.0175393	0.109549	0.185493	0.896552	0.938776	0.865672	0.0731039
182	457865	183	Non-Significant	2661	17.1677	0.0068492	0.181314	0.171671	0.905172	0.938776	0.880597	0.0581785
183	179701	184	Non-Significant	2799	18.0581	-0.0122787	0.188691	0.42	0.7	0.684783	0.710145	0.0253623
183	179705	184	Non-Significant	2799	18.0581	-0.00515401	0.380815	0.0425331	0.978261	0.967391	0.985507	0.0181159
183	179725	184	Non-Significant	2799	18.0581	-0.00513852	0.373279	0.0257467	0.986957	0.978261	0.992754	0.0144928
183	368673	184	Non-Significant	1136	7.32903	0.0150427	0.113611	0.0259695	0.986842	0.97	1	0.03
183	368682	184	Non-Significant	1136	7.32903	-0.0146001	0.126697	0.0428978	0.97807	0.98	0.976562	0.0034375
183	368685	184	Non-Significant	1130	7.29032	-0.0127108	0.194613	0.0688776	0.964286	0.958333	0.96875	0.0104167
183	368695	184	Non-Significant	1136	7.32903	-0.00658287	0.333202	0.0259695	0.986842	0.98	0.992188	0.0121875
183	368697	184	Non-Significant	1136	7.32903	-0.0130989	0.18811	0.0677131	0.964912	0.96	0.96875	0.00875
183	368701	184	Non-Significant	1136	7.32903	0.0119475	0.170859	0.174361	0.903509	0.94	0.875	0.065
183	368708	184	Non-Significant	1136	7.32903	-0.0130954	0.183674	0.0677131	0.964912	0.96	0.96875	0.00875
183	368709	184	Non-Significant	1136	7.32903	-0.0130944	0.179678	0.0677131	0.964912	0.96	0.96875	0.00875
183	543415	184	Non-Significant	1312	8.46452	-0.0149796	0.148228	0.0255276	0.987069	0.988636	0.986111	0.00252525
184	395420	185	Non-Significant	1540	9.93548	0.0104903	0.218838	0.0255276	0.987069	1	0.977273	0.0227273
186	60293	187	Non-Significant	2440	15.7419	-0.0159369	0.106336	0.0605469	0.96875	0.97	0.967742	0.00225806
186	60320	187	Non-Significant	2440	15.7419	-0.00352182	0.406114	0.162628	0.910714	0.89	0.927419	0.0374194
186	60325	187	Non-Significant	2440	15.7419	0.0204843	0.0340882	0.0350765	0.982143	1	0.967742	0.0322581
186	323654	187	Non-Significant	1520	9.80645	0.0172522	0.0979014	0.490151	0.570175	0.5	0.623077	0.123077
186	323686	187	Non-Significant	1520	9.80645	-0.00606906	0.333455	0.0344721	0.982456	0.989796	0.976923	0.0128728
190	211746	191	Non-Significant	1761	11.3613	-0.00815244	0.280987	0.35503	0.769231	0.75	0.783582	0.0335821
190	218833	191	Non-Significant	2585	16.6774	0.0212914	0.0264501	0.175738	0.902655	0.857143	0.9375	0.0803571
190	241809	191	Non-Significant	1993	12.8581	-0.00739344	0.324016	0.41195	0.709821	0.734043	0.692308	0.0417349
190	241848	191	Non-Significant	1999	12.8968	-0.0139507	0.171498	0.0347717	0.982301	0.978723	0.984848	0.00612508
190	345767	191	Non-Significant	1862	12.0129	-0.0125146	0.202276	0.12496	0.933036	0.94	0.927419	0.0125806
190	345815	191	Non-Significant	1862	12.0129	-0.00779774	0.294243	0.169922	0.90625	0.92	0.895161	0.0248387
190	345816	191	Non-Significant	1862	12.0129	-0.0154155	0.137117	0.205198	0.883929	0.88	0.887097	0.00709677
190	345817	191	Non-Significant	1862	12.0129	-0.00779681	0.295897	0.169922	0.90625	0.92	0.895161	0.0248387
191	84857	192	Non-Significant	3205	20.6774	-0.015282	0.140803	0.0585241	0.969828	0.97	0.969697	0.00030303
191	383972	192	Non-Significant	1983	12.7935	-0.00752814	0.30851	0.0421745	0.978448	0.971154	0.984375	0.0132212
191	383973	192	Non-Significant	1983	12.7935	-0.0102382	0.253062	0.478597	0.603448	0.586538	0.617188	0.030649
191	383974	192	Non-Significant	2000	12.9032	0.00980263	0.227468	0.104938	0.944444	0.971154	0.923077	0.0480769
191	383975	192	Non-Significant	2000	12.9032	-0.00731145	0.310618	0.0418219	0.978632	0.971154	0.984615	0.0134615
191	383976	192	Significant	1000	9.34579	0.0437	0.00473	0.0600282	0.969027	1	0.944444	0.0555556
191	383977	192	Non-Significant	1939	12.5097	-0.00733903	0.304425	0.417143	0.70354	0.68	0.722222	0.0422222
191	383978	192	Non-Significant	2000	12.9032	-0.00730831	0.298897	0.0418219	0.978632	0.971154	0.984615	0.0134615
191	383982	192	Non-Significant	2000	12.9032	-0.0125337	0.197309	0.464899	0.632479	0.644231	0.623077	0.0211538
191	383983	192	Non-Significant	2000	12.9032	-0.0138229	0.164249	0.462598	0.636752	0.644231	0.630769	0.0134615
191	383993	192	Non-Significant	2000	12.9032	-0.0112383	0.229208	0.112499	0.940171	0.932692	0.946154	0.0134615
191	383995	192	Non-Significant	2000	12.9032	-0.00661018	0.346642	0.149207	0.918803	0.903846	0.930769	0.0269231
191	383996	192	Non-Significant	2000	12.9032	0.00285129	0.0776346	0.0739645	0.961538	0.942308	0.976923	0.0346154
191	384004	192	Non-Significant	2000	12.9032	0.0428916	0.0038442	0.0580393	0.970085	1	0.946154	0.0538462
191	521356	192	Non-Significant	2477	15.9806	-0.0134865	0.164447	0.0525931	0.972973	0.968085	0.976562	0.00847739
191	521374	192	Non-Significant	2487	16.0452	0.0181404	0.0954247	0.0694749	0.963964	0.989362	0.945312	0.0440492
191	521382	192	Non-Significant	2487	16.0452	0.0181718	0.0630195	0.0694749	0.963964	0.989362	0.945312	0.0440492
191	521383	192	Non-Significant	2487	16.0452	-0.00606906	0.333455	0.476625	0.608108	0.638298	0.585938	0.0523604
191	521386	192	Non-Significant	2487	16.0452	-0.0140421	0.15596	0.0694749	0.963964	0.968085	0.960938	0.00714761
191	521392	192	Non-Significant	2487	16.0452	-0.00925149	0.277759	0.441401	0.671171	0.691489	0.65625	0.0352394
192	174247	193	Non-Significant	747	4.81935	-0.0115417	0.202053	0.304008	0.813043	0.824074	0.803279	0.0207954
192	174248	193	Non-Significant	747	4.81935	-0.0120392	0.199137	0.314745	0.804348	0.814815	0.795082	0.0197328
192	174249	193	Non-Significant	747	4.81935	0.00572449	0.153432	0.330284	0.791304	0.833333	0.754098	0.079235
192	174267	193	Non-Significant	747	4.81935	-0.00648872	0.342288	0.193762	0.891304	0.907407	0.877049	0.0303582
192	174276	193	Non-Significant	747	4.81935	0.0139674	0.159977	0.0831758	0.956522	0.981481	0.934426	0.0470553
192	174289	193	Non-Significant	747	4.81935	-0.00899273	0.263231	0.32	0.8	0.814815	0.786885	0.0279296
192	174291	193	Non-Significant	747	4.81935	-0.0138357	0.154568	0.483327	0.591304	0.583333	0.598361	0.0150273
192	444108	193	Non-Significant	1597	10.3032	-0.0126591	0.180568	0.485888	0.584	0.575472	0.590278	0.0148061
192	444110	193	Non-Significant	1597	10.3032	0.00879253	0.229101	0.217248	0.876	0.915094	0.847222	0.0678721
192	444112	193	Non-Significant	1597	10.3032	-0.0118106	0.207624	0.360608	0.764	0.773585	0.756944	0.0166405
192	444116	193	Non-Significant	1597	10.3032	-0.00847659	0.299109	0.173568	0.904	0.915094	0.895833	0.019261
192	444118	193	Non-Significant	1597	10.3032	-0.0127525	0.193998	0.4608	0.64	0.632075	0.645833	0.0137579
192	444131	193	Non-Significant	1593	10.2774	-0.0137184	0.143629	0.482798	0.592742	0.59434	0.591549	0.00279033
192	444158	193	Non-Significant	1582	10.2065	-0.0139767	0.162021	0.477659	0.605691	0.605769	0.605634	0.000135428
192	444160	193	Non-Significant	1597	10.3032	-0.0136016	0.16893	0.481568	0.596	0.59434	0.597222	0.0028826
192	444161	193	Non-Significant	1457	9.4	-0.0176647	0.0823396	0.470416	0.621622	0.619565	0.623077	0.00351171
192	444162	193	Non-Significant	1597	10.3032	-0.0135983	0.171482	0.481568	0.596	0.59434	0.597222	0.0028826
192	444164	193	Non-Significant	1597	10.3032	-0.00832077	0.301247	0.347648	0.776	0.792453	0.763889	0.0285639
192	444165	193	Non-Significant	1597	10.3032	-0.00184243	0.468149	0.091392	0.952	0.933962	0.965278	0.0313155
192	444166	193	Non-Significant	1597	10.3032	-0.0135955	0.169165	0.481568	0.596	0.59434	0.597222	0.0028826
195	127668	196	Non-Significant	2978	19.2129	-0.00477884	0.381601	0.0251005	0.987288	0.978261	0.993056	0.0147947
196	47881	197	Non-Significant	1962	12.6581	0.0216663	0.0587714	0.446394	0.663717	0.591837	0.71875	0.126913
196	337442	197	Non-Significant	1493	9.63226	0.0286774	0.0245549	0.487535	0.578947	0.66	0.515625	0.144375
196	337487	197	Non-Significant	1500	9.67742	-0.00666286	0.327867	0.499384	0.517544	0.51	0.539062	0.0490625
196	337495	197	Non-Significant	1494	9.63871	0.0100573	0.215646	0.475527	0.610619	0.67	0.563492	0.106508
196	337501	197	Non-Significant	1494	9.63871	-0.0158887	0.133324	0.494361	0.553097	0.55	0.555556	0.00555556
198	182272	199	Non-Significant	1469	9.47742	0.00037208	0.0102117	0.0317378	0.983871	0.972222	0.992857	0.0206349
198	182279	199	Non-Significant	1469	9.47742	-0.0132986	0.153753	0.187695	0.895161	0.898148	0.892857	0.00529101
199	180790	200	Non-Significant	1883	12.1484	-0.0102638	0.240081	0.457358	0.646018	0.625	0.65942	0.0344203
199	180825	200	Non-Significant	1883	12.1484	-0.0048827	0.384782	0.0926071	0.951327	0.965909	0.942029	0.0238801
200	28948	201	Non-Significant	1569	10.1226	0.0162823	0.112595	0.186919	0.895652	0.852941	0.929688	0.0767463
200	28964	201	Non-Significant	1569	10.1226	-0.00990676	0.262991	0.144272	0.921739	0.931373	0.914062	0.01731
200	28975	201	Non-Significant	1569	10.1226	-0.00989952	0.241756	0.144272	0.921739	0.931373	0.914062	0.01731
200	28998	201	Non-Significant	1521	9.8129	-0.0127884	0.185787	0.026427	0.986607	0.989583	0.984375	0.00520833
200	29001	201	Non-Significant	1521	9.8129	-0.0127884	0.185787	0.026427	0.986607	0.989583	0.984375	0.00520833
200	29003	201	Non-Significant	1528	9.85806	-0.0127858	0.18599	0.026427	0.986607	0.989583	0.984375	0.00520833
200	29004	201	Non-Significant	1569	10.1226	-0.0127828	0.181866	0.026427	0.986607	0.980392	0.992188	0.0117953
200	29005	201	Non-Significant	1569	10.1226	-0.00666195	0.331006	0.0257467	0.986957	0.989583	0.984375	0.00520833
200	29008	201	Non-Significant	1528	9.85806	0.0177365	0.0936584	0.453922	0.651786	0.583333	0.703125	0.119792
200	29019	201	Non-Significant	1528	9.85806	-0.0164492	0.122905	0.101403	0.946429	0.947917	0.945312	0.00260417
200	29020	201	Non-Significant	1528	9.85806	0.0139199	0.15232	0.461695	0.638393	0.572917	0.6875	0.114583
200	29045	201	Non-Significant	1528	9.85806	-0.0127764	0.179327	0.026427	0.986607	0.989583	0.984375	0.00520833
200	29049	201	Non-Significant	1528	9.85806	0.00206938	0.0564853	0.331593	0.790179	0.75	0.820312	0.0703125
200	36499	201	Non-Significant	1404	9.05806	0.00064745	0.0180131	0.342413	0.780702	0.745283	0.811475	0.0661924
200	36500	201	Non-Significant	1404	9.05806	0.0176046	0.0857938	0.28932	0.824561	0.773585	0.868852	0.0952676
200	36501	201	Non-Significant	1404	9.05806	-0.0147421	0.14821	0.0512465	0.973684	0.971698	0.97541	0.00371172
200	36505	201	Non-Significant	1404	9.05806	-0.0153567	0.12589	0.138004	0.925439	0.924528	0.92623	0.00170121
200	36525	201	Non-Significant	1404	9.05806	-0.0147421	0.14821	0.0512465	0.973684	0.971698	0.97541	0.00371172
200	36530	201	Non-Significant	1404	9.05806	-0.0102128	0.239589	0.0259695	0.986842	0.990566	0.983607	0.00695948
200	36533	201	Non-Significant	1404	9.05806	-0.00771604	0.295178	0.271891	0.837719	0.820755	0.852459	0.0317043
200	36534	201	Non-Significant	1404	9.05806	0.0326362	0.0166847	0.327293	0.79386	0.726415	0.852459	0.126044
200	326456	201	Non-Significant	2119	13.671	-0.00733378	0.307995	0.354669	0.769565	0.791667	0.753731	0.0379353
200	326465	201	Non-Significant	2115	13.6452	-0.00270993	0.436443	0.0671456	0.965217	0.979167	0.955224	0.0239428
200	326467	201	Non-Significant	2119	13.671	-0.0108842	0.224547	0.0508129	0.973913	0.979167	0.970149	0.00901741
200	326475	201	Non-Significant	2119	13.671	-0.00636385	0.340224	0.059017	0.969565	0.979167	0.962687	0.0164801
201	369946	202	Non-Significant	2341	15.1032	-0.0169373	0.111485	0.184271	0.897321	0.895833	0.898438	0.00260417
201	369947	202	Non-Significant	2341	15.1032	-0.0169362	0.109963	0.184271	0.897321	0.895833	0.898438	0.00260417
201	369964	202	Non-Significant	2341	15.1032	0.0196268	0.0759399	0.0350765	0.982143	1	0.96875	0.03125
202	162159	203	Non-Significant	1865	12.0323	-0.00084813	0.480451	0.0425331	0.978261	0.99	0.969231	0.0207692
202	162184	203	Non-Significant	1865	12.0323	-0.0141695	0.157493	0.0341777	0.982609	0.98	0.984615	0.00461538
202	162185	203	Non-Significant	1865	12.0323	-0.00209724	0.453835	0.461285	0.63913	0.6	0.669231	0.0692308
202	387747	203	Non-Significant	1544	9.96129	-0.0152435	0.113891	0.463667	0.634783	0.634615	0.634921	0.00030525
202	387757	203	Non-Significant	1544	9.96129	-0.00691392	0.328356	0.0257467	0.986957	0.980769	0.992063	0.0112943
206	143170	207	Non-Significant	1544	9.96129	-0.0127764	0.179327	0.026427	0.986607	0.989583	0.984375	0.00520833
206	143194	207	Non-Significant	3296	21.2645	-0.0146263	0.126344	0.12496	0.933036	0.9375	0.929688	0.0078125
207	356548	208	Non-Significant	2449	15.8	-0.00649264	0.326986	0.0266618	0.986486	0.979167	0.992063	0.0128968
207	356583	208	Non-Significant	2455	15.8387	-0.00908804	0.27816	0.0521365	0.973214	0.979592	0.968254	0.0113379
207	356593	208	Non-Significant	2455	15.8387	-0.0106632	0.24473	0.281728	0.830357	0.816327	0.84127	0.0249433
207	356607	208	Non-Significant	2455	15.8387	-0.0126041	0.186561	0.0688776	0.964286	0.969388	0.960317	0.00907029
208	213698	209	Significant	1769	17.0096	0.0339	0.00461	0.0521365	0.973214	1	0.953846	0.0461538
208	213733	209	Non-Significant	2705	17.4516	0.0171705	0.086997	0.0688776	0.964286	0.989362	0.946154	0.0432079
208	213800	209	Non-Significant	2674	17.2516	0.0157696	0.127143	0.0259695	0.986842	0.969388	1	0.0306122
210	134882	211	Non-Significant	2870	18.5161	0.0192968	0.0758817	0.0338882	0.982759	1	0.969231	0.0307692
210	189121	211	Non-Significant	1861	12.0065	-0.00650833	0.334759	0.383769	0.741071	0.764151	0.720339	0.043812
210	189129	211	Non-Significant	1861	12.0065	-0.0118727	0.200277	0.336735	0.785714	0.773585	0.79661	0.0230253
210	189133	211	Non-Significant	1861	12.0065	-0.0118721	0.212418	0.336735	0.785714	0.773585	0.79661	0.0230253
210	189141	211	Non-Significant	1861	12.0065	0.00755492	0.199574	0.212014	0.879464	0.915094	0.847458	0.0676367
210	189144	211	Non-Significant	1861	12.0065	-0.0152077	0.130923	0.0688776	0.964286	0.962264	0.966102	0.00383754
210	189213	211	Non-Significant	1028	6.63226	-0.0165009	0.109609	0.0605469	0.96875	0.969388	0.968254	0.00113379
211	8631	212	Non-Significant	1612	10.4	-0.0166917	0.0956183	0.138004	0.925439	0.925532	0.925373	0.000158781
211	8671	212	Non-Significant	1612	10.4	-0.0163643	0.120422	0.208795	0.881579	0.882979	0.880597	0.00238171
211	427460	212	Non-Significant	1394	8.99355	-0.0109742	0.231242	0.275937	0.834711	0.824074	0.843284	0.0192095
212	2173	213	Non-Significant	1347	8.69032	0.0112286	0.19688	0.0261963	0.986726	1	0.976562	0.0234375
213	334645	214	Non-Significant	1892	12.2065	0.0139371	0.131034	0.188016	0.894958	0.933962	0.863636	0.0703259
213	334663	214	Non-Significant	1892	12.2065	-0.00661018	0.346642	0.0248923	0.987395	0.981132	0.992424	0.0112922
214	3498	215	Non-Significant	11188	72.1806	-0.00164028	0.453393	0.0684495	0.964516	0.977612	0.954545	0.0230665
214	3507	215	Non-Significant	11156	71.9742	-0.00852483	0.278118	0.0379605	0.980645	0.977612	0.982955	0.00534261
214	3524	215	Non-Significant	11156	71.9742	0.0121464	0.183889	0.284934	0.827922	0.780303	0.863636	0.0833333
214	3534	215	Non-Significant	11191	72.2	-0.00649523	0.34189	0.0563788	0.970968	0.977612	0.965909	0.0117028
214	3537	215	Non-Significant	11233	72.471	-0.0031399	0.422182	0.126306	0.932258	0.947761	0.920455	0.0273066
214	3539	215	Non-Significant	10841	69.9419	0.00333324	0.0916269	0.0394577	0.979866	0.992308	0.970238	0.0220696
214	19288	215	Non-Significant	1378	8.89032	-0.0126719	0.196349	0.358623	0.765873	0.759259	0.770833	0.0115741
214	210073	215	Non-Significant	1486	9.5871	-0.00438924	0.385286	0.059017	0.969565	0.980392	0.960938	0.0194547
214	210080	215	Non-Significant	953	6.14839	-0.0141095	0.162335	0.138004	0.925439	0.93	0.921875	0.008125
214	210101	215	Non-Significant	1486	9.5871	-0.01251	0.202546	0.439509	0.673913	0.686275	0.664062	0.022212
214	210107	215	Non-Significant	1486	9.5871	-0.01034	0.243462	0.233233	0.865217	0.852941	0.875	0.0220588
214	210112	215	Non-Significant	1486	9.5871	-0.0103381	0.240394	0.233233	0.865217	0.852941	0.875	0.0220588
214	210115	215	Non-Significant	1486	9.5871	-0.0103357	0.242934	0.233233	0.865217	0.852941	0.875	0.0220588
214	210215	215	Non-Significant	2242	14.4645	-0.00315663	0.42081	0.283165	0.829268	0.801887	0.85	0.0481132
214	210240	215	Non-Significant	2242	14.4645	-0.0112716	0.230435	0.100106	0.947154	0.95283	0.942857	0.00997305
214	210262	215	Non-Significant	2242	14.4645	0.0128851	0.176595	0.232302	0.865854	0.820755	0.9	0.0792453
214	210269	215	Non-Significant	2242	14.4645	0.0128888	0.174727	0.232302	0.865854	0.820755	0.9	0.0792453
214	222317	215	Non-Significant	6912	44.5935	-0.0100807	0.237869	0.0532933	0.972603	0.975	0.97093	0.00406977
214	222326	215	Non-Significant	6904	44.5419	-0.0100807	0.237869	0.0532933	0.972603	0.975	0.97093	0.00406977
214	222337	215	Non-Significant	6912	44.5935	-0.00829332	0.294833	0.0402515	0.979452	0.983333	0.976744	0.00658915
214	222338	215	Non-Significant	7021	45.2968	-0.00844349	0.299454	0.478889	0.60274	0.616667	0.593023	0.0236434
214	222350	215	Non-Significant	6909	44.5742	-0.00829332	0.294833	0.0402515	0.979452	0.983333	0.976744	0.00658915
215	391870	216	Non-Significant	1262	8.14194	-0.0141071	0.136857	0.299985	0.816239	0.822917	0.811594	0.0113225
215	391886	216	Non-Significant	1262	8.14194	-0.015434	0.128865	0.49821	0.529915	0.53125	0.528986	0.00226449
215	391887	216	Non-Significant	1262	8.14194	-0.0146841	0.141237	0.336036	0.786325	0.791667	0.782609	0.00905797
215	391928	216	Non-Significant	2522	16.271	-0.00151755	0.461269	0.129452	0.930435	0.908163	0.94697	0.0388064
215	391945	216	Non-Significant	2522	16.271	-0.00041468	0.48468	0.269981	0.83913	0.806122	0.863636	0.0575139
221	136227	222	Non-Significant	616	3.97419	0.00058519	0.0160374	0.3648	0.76	0.722222	0.788732	0.0665102
221	136234	222	Non-Significant	20614	132.994	-0.00597533	0.350982	0.0323537	0.983553	0.977273	0.988372	0.0110994
221	136237	222	Non-Significant	21457	138.432	-0.0076202	0.318221	0.0867769	0.954545	0.947761	0.95977	0.0120089
221	136238	222	Non-Significant	20325	131.129	0.0233545	0.0463875	0.0379605	0.980645	1	0.965909	0.0340909
221	136242	222	Non-Significant	21298	137.406	-0.00716221	0.309019	0.097898	0.948387	0.940299	0.954545	0.0142469
223	143967	224	Non-Significant	2003	12.9226	0.0101689	0.241116	0.0255276	0.987069	1	0.977612	0.0223881
223	143970	224	Non-Significant	2003	12.9226	0.0213281	0.0469673	0.46875	0.625	0.55102	0.679104	0.128084
223	143974	224	Non-Significant	2003	12.9226	-0.0106829	0.226085	0.499666	0.512931	0.530612	0.5	0.0306122
223	143989	224	Non-Significant	2003	12.9226	-0.0154189	0.11123	0.164648	0.909483	0.908163	0.910448	0.0022845
224	137375	225	Non-Significant	6538	42.1806	-0.0111552	0.215012	0.13875	0.925	0.921053	0.927711	0.00665821
224	137384	225	Non-Significant	6615	42.6774	-0.00574473	0.348336	0.027022	0.986301	0.991803	0.982353	0.00945034
224	137386	225	Non-Significant	6178	39.8581	-0.0107165	0.234917	0.161272	0.911538	0.918182	0.906667	0.0115152
224	137392	225	Non-Significant	6239	40.2516	-0.0127424	0.173648	0.146133	0.920635	0.924528	0.917808	0.00672008
224	137393	225	Non-Significant	6239	40.2516	-0.0127369	0.196533	0.146133	0.920635	0.924528	0.917808	0.00672008
224	137396	225	Non-Significant	6515	42.0323	-0.0111865	0.210323	0.387103	0.737589	0.732759	0.740964	0.00820523
224	137397	225	Non-Significant	6535	42.1613	0.00045657	0.0125768	0.100724	0.946809	0.965517	0.933735	0.0317823
224	137398	225	Non-Significant	6536	42.1677	0.00045657	0.0125768	0.100724	0.946809	0.965517	0.933735	0.0317823
224	137399	225	Non-Significant	6652	42.9161	0.00348176	0.0949072	0.121669	0.934932	0.909836	0.952941	0.0431051
224	137405	225	Non-Significant	6625	42.7419	-0.00753522	0.302716	0.133491	0.928082	0.918033	0.935294	0.0172613
224	137422	225	Non-Significant	6657	42.9484	-0.00866445	0.272335	0.097462	0.94863	0.942623	0.952941	0.0103182
224	137423	225	Non-Significant	6594	42.5419	-0.00257425	0.437909	0.113299	0.939716	0.956897	0.927711	0.0291857
224	137433	225	Non-Significant	6624	42.7355	-0.00949991	0.254872	0.127604	0.931507	0.92623	0.935294	0.00906461
224	421248	225	Non-Significant	1417	9.14194	0.0137452	0.160042	0.107344	0.943089	0.972222	0.92029	0.0519324
224	558647	225	Non-Significant	13408	86.5032	-0.00809633	0.285339	0.174818	0.903226	0.910448	0.897727	0.0127205
224	558653	225	Non-Significant	13070	84.3226	-0.00883892	0.270673	0.0254735	0.987097	0.985075	0.988636	0.00356174
224	558656	225	Non-Significant	13321	85.9419	-0.00606338	0.333724	0.131863	0.929032	0.940299	0.920455	0.019844
224	558657	225	Non-Significant	13308	85.8581	-0.00242467	0.458592	0.1437	0.922078	0.940299	0.908046	0.0322525
224	558659	225	Non-Significant	13148	84.8258	0.0195246	0.0886238	0.0748862	0.961039	0.932836	0.982759	0.0499228
224	558665	225	Non-Significant	13101	84.5226	-0.00861803	0.268434	0.0382021	0.980519	0.977612	0.982759	0.00514668
224	558672	225	Non-Significant	13326	85.9742	-0.0086396	0.276699	0.1437	0.922078	0.916667	0.926136	0.0094697
224	558673	225	Non-Significant	12845	82.871	-0.0123007	0.201462	0.175206	0.902985	0.9	0.905063	0.00506329
225	183071	226	Significant	2285	23.3163	0.0792	0.000126	0.139821	0.92437	0.858491	0.977273	0.118782
225	232494	226	Non-Significant	1592	10.271	-0.0146226	0.148728	0.12496	0.933036	0.9375	0.929688	0.0078125
225	232507	226	Non-Significant	1592	10.271	-0.00814101	0.285623	0.0771285	0.959821	0.96875	0.953125	0.015625
225	232512	226	Non-Significant	1592	10.271	-0.0162203	0.114802	0.238481	0.861607	0.864583	0.859375	0.00520833
225	232515	226	Non-Significant	1592	10.271	-0.0162134	0.11984	0.238481	0.861607	0.864583	0.859375	0.00520833
225	232525	226	Non-Significant	1592	10.271	-0.0167351	0.105413	0.496014	0.544643	0.541667	0.546875	0.00520833
225	232534	226	Non-Significant	1592	10.271	-0.00635004	0.331978	0.026427	0.986607	0.979167	0.992188	0.0130208
226	362184	227	Non-Significant	2557	16.4968	0.0274348	0.0299241	0.0436464	0.977679	1	0.960938	0.0390625
226	362188	227	Non-Significant	2557	16.4968	0.00825016	0.214872	0.205198	0.883929	0.84375	0.914062	0.0703125
227	61269	228	Non-Significant	2353	15.1806	0.012922	0.169147	0.0897658	0.952899	0.925	0.974359	0.049359
227	61278	228	Non-Significant	2353	15.1806	-0.00689243	0.310293	0.277778	0.833333	0.816667	0.846154	0.0294872
228	145696	229	Non-Significant	1864	12.0258	-0.00627797	0.34337	0.0552912	0.971545	0.980392	0.965278	0.0151144
228	145698	229	Non-Significant	1864	12.0258	-0.00310889	0.431707	0.214158	0.878049	0.852941	0.895833	0.0428922
228	145708	229	Non-Significant	1864	12.0258	-0.00352236	0.405789	0.244068	0.857724	0.882353	0.840278	0.0420752
228	145710	229	Non-Significant	1864	12.0258	0.0251842	0.0350332	0.0319915	0.98374	0.960784	1	0.0392157
228	145718	229	Non-Significant	1864	12.0258	-0.0104257	0.235136	0.238218	0.861789	0.872549	0.854167	0.0183824
229	304713	230	Non-Significant	1269	8.1871	-0.0123578	0.188556	0.0261963	0.986726	0.989796	0.984375	0.00542092
229	474950	230	Non-Significant	8268	53.3419	-0.00942506	0.244162	0.0661475	0.965753	0.96875	0.963415	0.00533537
229	474951	230	Non-Significant	8289	53.4774	0.0145368	0.13397	0.400896	0.722603	0.664062	0.768293	0.10423
229	474956	230	Non-Significant	8322	53.6903	-0.00640693	0.34196	0.4696	0.623288	0.601562	0.640244	0.0386814
229	474990	230	Non-Significant	8305	53.5806	-0.0103012	0.238415	0.189787	0.893836	0.890625	0.896341	0.00571646
230	91091	231	Non-Significant	2881	18.5871	0.0044184	0.11974	0.22338	0.871901	0.90566	0.845588	0.0600721
230	91108	231	Non-Significant	2881	18.5871	-0.0106738	0.221507	0.445359	0.665289	0.650943	0.676471	0.0255272
231	2760	232	Non-Significant	1762	11.3677	0.0169086	0.0746657	0.0336036	0.982906	1	0.971831	0.028169
231	301354	232	Non-Significant	1814	11.7032	-0.014589	0.156071	0.344585	0.778761	0.770833	0.784615	0.0137821
232	47159	233	Non-Significant	2490	16.0645	0.00923872	0.241251	0.0561779	0.971074	0.990385	0.956522	0.0338629
232	47165	233	Non-Significant	2490	16.0645	-0.00628166	0.352719	0.337409	0.785124	0.807692	0.768116	0.0395764
232	47166	233	Non-Significant	2490	16.0645	-0.00961818	0.265713	0.0867769	0.954545	0.961538	0.949275	0.0122631
232	47198	233	Non-Significant	2490	16.0645	0.00925019	0.239799	0.0561779	0.971074	0.990385	0.956522	0.0338629
232	78051	233	Non-Significant	2490	16.0645	-0.00431378	0.402324	0.0259695	0.986842	0.976744	0.992958	0.0162136
232	164953	233	Non-Significant	1134	7.31613	-0.0172721	0.0863956	0.285574	0.827434	0.826087	0.828358	0.00227125
232	366549	233	Non-Significant	2291	14.7806	-0.0163399	0.117274	0.177136	0.901786	0.901961	0.901639	0.00032144
233	1537	234	Non-Significant	1381	8.90968	-0.0145192	0.158404	0.0418219	0.978632	0.98	0.977612	0.00238806
233	1575	234	Non-Significant	1381	8.90968	0.00233838	0.0634547	0.499854	0.508547	0.54	0.544776	0.0847761
233	1589	234	Non-Significant	1374	8.86452	-0.011538	0.205266	0.149207	0.918803	0.91	0.925373	0.0153731
233	1590	234	Non-Significant	1374	8.86452	-0.0148655	0.150795	0.0973044	0.948718	0.95	0.947761	0.00223881
235	414735	236	Significant	2144	20.8155	0.0432	0.00452	0.0733625	0.961864	0.924528	0.992308	0.0677794
235	414747	236	Non-Significant	1800	11.6129	-0.00662216	0.317879	0.46195	0.637931	0.663462	0.617188	0.046274
235	414771	236	Non-Significant	1808	11.6645	-0.0129114	0.169845	0.318982	0.800847	0.792453	0.807692	0.0152395
235	414776	236	Non-Significant	1808	11.6645	-0.00671131	0.324094	0.463229	0.635593	0.660377	0.615385	0.0449927
235	414782	236	Non-Significant	1808	11.6645	-0.00670844	0.33733	0.463229	0.635593	0.660377	0.615385	0.0449927
240	179922	241	Non-Significant	2080	13.4194	0.0275802	0.0245892	0.0347717	0.982301	0.958333	1	0.0416667
240	179932	241	Significant	1708	15.5273	0.0701	0.00102	0.26977	0.839286	0.75	0.90625	0.15625
240	179946	241	Non-Significant	2080	13.4194	-0.014198	0.152032	0.47353	0.615044	0.625	0.607692	0.0173077
240	179955	241	Non-Significant	2080	13.4194	-0.00651229	0.349415	0.0600282	0.969027	0.958333	0.976923	0.0185897
240	179984	241	Non-Significant	2607	16.8194	-0.00714183	0.318897	0.0852997	0.955357	0.94186	0.963768	0.0219077
240	179985	241	Non-Significant	2607	16.8194	-0.0178781	0.0794942	0.0688776	0.964286	0.965116	0.963768	0.00134816
240	179986	241	Non-Significant	2607	16.8194	-0.0105534	0.231676	0.1478	0.919643	0.906977	0.927536	0.0205595
240	179987	241	Non-Significant	2607	16.8194	-0.00714085	0.324434	0.0852997	0.955357	0.94186	0.963768	0.0219077
240	179988	241	Non-Significant	2607	16.8194	-0.00714077	0.30987	0.0852997	0.955357	0.94186	0.963768	0.0219077
240	179989	241	Non-Significant	2607	16.8194	-0.00705272	0.315116	0.383769	0.741071	0.767442	0.724638	0.0428042
240	179990	241	Non-Significant	2607	16.8194	-0.007052	0.305315	0.383769	0.741071	0.767442	0.724638	0.0428042
240	179992	241	Non-Significant	2607	16.8194	-0.00705081	0.306954	0.383769	0.741071	0.767442	0.724638	0.0428042
240	179995	241	Non-Significant	2607	16.8194	0.00112589	0.0310617	0.445432	0.665179	0.616279	0.695652	0.0793731
240	179996	241	Non-Significant	2607	16.8194	0.00113445	0.0309022	0.445432	0.665179	0.616279	0.695652	0.0793731
240	180026	241	Non-Significant	2607	16.8194	0.0306278	0.0216924	0.169922	0.90625	0.848837	0.942029	0.0931918
240	180039	241	Non-Significant	2607	16.8194	0.0303086	0.0184958	0.0350765	0.982143	0.953488	1	0.0465116
240	241714	241	Non-Significant	4844	31.2516	-0.00671641	0.342389	0.0862435	0.954839	0.962687	0.948864	0.0138229
242	335880	243	Non-Significant	1370	8.83871	-0.00371486	0.423427	0.460603	0.640351	0.602273	0.664286	0.062013
242	335893	243	Non-Significant	1386	8.94194	-0.00864655	0.288763	0.42	0.7	0.677778	0.714286	0.0365079
242	335922	243	Non-Significant	1386	8.94194	-0.0126685	0.189269	0.486352	0.582609	0.566667	0.592857	0.0261905
242	384468	243	Non-Significant	3264	21.0581	-0.0124826	0.188069	0.202062	0.885965	0.894231	0.879032	0.0151985
242	384473	243	Non-Significant	3271	21.1032	-0.00468898	0.371576	0.0344721	0.982456	0.990385	0.975806	0.0145782
242	384479	243	Non-Significant	3271	21.1032	-0.0115561	0.223973	0.188366	0.894737	0.903846	0.887097	0.0167494
242	384490	243	Non-Significant	3271	21.1032	0.0339802	0.0178239	0.322099	0.798246	0.865385	0.741935	0.123449
243	257173	244	Non-Significant	1826	11.7806	0.0128411	0.177589	0.234957	0.864035	0.90566	0.827869	0.0777915
243	257224	244	Non-Significant	1821	11.7484	-0.00723558	0.330391	0.0261963	0.986726	0.980769	0.991803	0.011034
243	257225	244	Non-Significant	1826	11.7806	-0.00541979	0.377179	0.277778	0.833333	0.811321	0.852459	0.0411383
243	413618	244	Non-Significant	2171	14.0065	-0.0119572	0.198485	0.109969	0.941606	0.940678	0.942308	0.00162973
243	413620	244	Non-Significant	2171	14.0065	-0.00940052	0.26346	0.183494	0.89781	0.889831	0.903846	0.0140156
243	413645	244	Non-Significant	2171	14.0065	-0.00703419	0.330243	0.13533	0.927007	0.915254	0.935897	0.0206432
243	413646	244	Non-Significant	2171	14.0065	-0.0101248	0.256493	0.0428366	0.978102	0.974576	0.980769	0.00619296
243	413647	244	Non-Significant	2171	14.0065	-0.011376	0.219695	0.497336	0.536496	0.542373	0.532051	0.0103216
243	413648	244	Non-Significant	2171	14.0065	0.00021847	0.00603953	0.0287708	0.985401	0.974576	0.99359	0.0190135
243	413649	244	Non-Significant	2171	14.0065	-0.00539575	0.376138	0.0287708	0.985401	0.991525	0.980769	0.0107562
243	413656	244	Non-Significant	2171	14.0065	-0.011376	0.219695	0.497336	0.536496	0.542373	0.532051	0.0103216
243	413662	244	Non-Significant	2171	14.0065	-0.00796628	0.28216	0.0969684	0.948905	0.940678	0.955128	0.0144502
243	413665	244	Non-Significant	2171	14.0065	-0.011376	0.219695	0.497336	0.536496	0.542373	0.532051	0.0103216
243	413667	244	Non-Significant	2161	13.9419	-0.00352673	0.401472	0.322637	0.797794	0.771186	0.818182	0.0469954
243	413669	244	Non-Significant	2171	14.0065	-0.00245737	0.436316	0.109969	0.941606	0.923729	0.955128	0.0313994
243	413671	244	Non-Significant	2125	13.7097	-0.00235396	0.460099	0.0861552	0.954887	0.938596	0.967105	0.0285088
243	413672	244	Non-Significant	2171	14.0065	-0.00559824	0.358449	0.0903884	0.952555	0.940678	0.961538	0.0208605
243	413673	244	Non-Significant	2171	14.0065	-0.00551327	0.355027	0.46353	0.635036	0.661017	0.615385	0.0456323
243	413674	244	Non-Significant	2045	13.1935	-0.0098617	0.243882	0.49324	0.55814	0.572727	0.547297	0.02543
244	407040	245	Non-Significant	1884	12.1548	-0.0137142	0.176379	0.375	0.75	0.754902	0.746479	0.00842309
244	407046	245	Non-Significant	1884	12.1548	0.00140526	0.038399	0.0322494	0.983607	0.970588	0.992958	0.0223695
244	407062	245	Non-Significant	1884	12.1548	-0.0061836	0.349245	0.490292	0.569672	0.598039	0.549296	0.0487434
244	407093	245	Non-Significant	1875	12.0968	-0.0118	0.20674	0.024486	0.987603	0.990196	0.985714	0.00448179
244	440739	245	Non-Significant	2743	17.6968	-0.00158475	0.476186	0.401235	0.722222	0.760417	0.695652	0.0647645
244	440746	245	Non-Significant	2743	17.6968	0.00961998	0.249551	0.0253123	0.987179	1	0.978261	0.0217391
244	440747	245	Non-Significant	2743	17.6968	-0.0131816	0.185206	0.0336036	0.982906	0.979167	0.985507	0.00634058
246	185984	247	Non-Significant	2441	15.7484	-0.00424871	0.391819	0.316962	0.802521	0.827273	0.78125	0.0460227
253	332453	254	Non-Significant	1394	8.99355	-0.0125579	0.18515	0.424191	0.69469	0.708333	0.684615	0.0237179
253	332468	254	Non-Significant	1394	8.99355	0.00433044	0.118149	0.0516877	0.973451	0.989583	0.961538	0.0280449
253	332469	254	Non-Significant	1357	8.75484	-0.0129845	0.16873	0.365912	0.758929	0.770833	0.75	0.0208333
253	332470	254	Non-Significant	1283	8.27742	-0.0136959	0.169439	0.358737	0.765766	0.776596	0.757812	0.0187832
254	25515	255	Non-Significant	1833	11.8258	-0.014588	0.151448	0.243089	0.858407	0.864583	0.853846	0.0107372
254	25528	255	Non-Significant	1818	11.729	0.0181966	0.061311	0.498985	0.522523	0.59375	0.531746	0.125496
254	25533	255	Non-Significant	1833	11.8258	0.00980523	0.220602	0.498081	0.530973	0.59375	0.515385	0.109135
254	25548	255	Non-Significant	1833	11.8258	-0.00451064	0.387859	0.297008	0.818584	0.791667	0.838462	0.0467949
254	25561	255	Non-Significant	1833	11.8258	-0.00331758	0.419642	0.182826	0.89823	0.875	0.915385	0.0403846
256	375209	257	Non-Significant	2891	18.6516	-0.00840646	0.280494	0.416484	0.704348	0.683673	0.719697	0.0360235
256	375219	257	Non-Significant	2891	18.6516	-0.012985	0.191988	0.42344	0.695652	0.683673	0.704545	0.020872
256	375254	257	Non-Significant	2891	18.6516	-0.0147056	0.153411	0.499395	0.517391	0.510204	0.522727	0.0125232
257	17878	258	Non-Significant	668	4.30968	-0.014698	0.143886	0.0585241	0.969828	0.971154	0.96875	0.00240385
257	89820	258	Non-Significant	2863	18.471	-0.00504276	0.360958	0.124444	0.933333	0.94898	0.922535	0.0264444
257	89834	258	Non-Significant	2863	18.471	0.00067808	0.0186297	0.095	0.95	0.928571	0.964789	0.0362173
258	30550	259	Non-Significant	1161	7.49032	-0.00693874	0.335926	0.0350765	0.982143	0.98913	0.977273	0.0118577
258	30556	259	Non-Significant	1161	7.49032	0.0120804	0.19822	0.0933913	0.950893	0.978261	0.931818	0.0464427
258	30557	259	Non-Significant	1161	7.49032	0.0120854	0.17004	0.0933913	0.950893	0.978261	0.931818	0.0464427
258	30562	259	Non-Significant	1161	7.49032	-0.0137028	0.176195	0.485611	0.584821	0.597826	0.575758	0.0220685
258	30581	259	Non-Significant	1161	7.49032	-0.0137756	0.167861	0.026427	0.986607	0.98913	0.984848	0.00428195
259	258991	260	Non-Significant	2306	14.8774	0.0012386	0.0340812	0.238481	0.861607	0.892157	0.836066	0.0560913
259	258996	260	Non-Significant	2315	14.9355	-0.00080166	0.489234	0.293367	0.821429	0.852941	0.795082	0.0578592
259	259034	260	Non-Significant	2315	14.9355	-0.0162933	0.123368	0.191327	0.892857	0.892157	0.893443	0.00128576
260	53877	261	Non-Significant	4597	29.6581	0.0215994	0.0227308	0.496327	0.542857	0.616667	0.5125	0.129167
260	53878	261	Non-Significant	4597	29.6581	0.0257139	0.0336602	0.499082	0.521429	0.6	0.5375	0.1375
260	53885	261	Non-Significant	4597	29.6581	0.0216577	0.0226538	0.496327	0.542857	0.616667	0.5125	0.129167
262	343783	263	Non-Significant	4374	28.2194	-0.0069712	0.324712	0.182401	0.898496	0.883929	0.909091	0.0251623
263	309918	264	Non-Significant	6507	41.9806	-0.0026091	0.440004	0.0640323	0.966887	0.953846	0.976744	0.022898
263	351080	264	Non-Significant	2115	13.6452	-0.0155632	0.12664	0.392219	0.732143	0.73913	0.727273	0.0118577
263	351105	264	Non-Significant	2115	13.6452	-0.0163942	0.113894	0.263672	0.84375	0.847826	0.840909	0.006917
263	390934	264	Non-Significant	2211	14.2645	-0.0041314	0.399981	0.0845798	0.955752	0.969388	0.945312	0.0240753
263	390977	264	Non-Significant	2211	14.2645	-0.00049475	0.488358	0.0926071	0.951327	0.969388	0.9375	0.0318878
264	150269	265	Non-Significant	3087	19.9161	-0.0005386	0.49693	0.209497	0.881119	0.854839	0.901235	0.0463959
264	150276	265	Non-Significant	2993	19.3097	0.00296656	0.0805247	0.078814	0.958904	0.976562	0.945122	0.0314405
264	150277	265	Non-Significant	3142	20.271	-0.00530834	0.3801	0.335076	0.787162	0.807692	0.771084	0.036608
264	150278	265	Non-Significant	3142	20.271	-0.0065607	0.345652	0.331172	0.790541	0.807692	0.777108	0.0305839
264	150295	265	Non-Significant	3137	20.2387	-0.00265594	0.453895	0.262509	0.844595	0.869231	0.825301	0.0439296
264	150312	265	Non-Significant	3142	20.271	-0.00812963	0.307211	0.0839801	0.956081	0.961538	0.951807	0.00973123
264	150323	265	Non-Significant	3142	20.271	-0.00425732	0.405377	0.0461788	0.976351	0.984615	0.96988	0.0147359
264	150324	265	Non-Significant	3142	20.271	0.00288661	0.0840979	0.498881	0.523649	0.569231	0.512048	0.081279
264	153808	265	Non-Significant	3310	21.3548	-0.0131878	0.187284	0.467232	0.628	0.62	0.633333	0.0133333
264	153810	265	Non-Significant	3319	21.4129	-0.00888537	0.277545	0.46142	0.638889	0.62	0.651316	0.0313158
264	153811	265	Non-Significant	3302	21.3032	-0.0124714	0.192207	0.460165	0.641129	0.63	0.648649	0.0186486
264	153812	265	Non-Significant	3280	21.1613	-0.00880893	0.264198	0.496748	0.540323	0.56	0.527027	0.032973
264	153820	265	Non-Significant	2609	16.8323	-0.0126685	0.189269	0.165879	0.90873	0.989796	0.985915	0.00388043
264	153821	265	Non-Significant	2609	16.8323	-0.0112388	0.23109	0.0246875	0.9875	0.9	0.914474	0.0144737
264	153823	265	Non-Significant	2728	17.6	0.00288887	0.0786612	0.0312421	0.984127	0.969388	0.993506	0.0241187
264	153827	265	Non-Significant	2728	17.6	0.0028967	0.0784522	0.0312421	0.984127	0.969388	0.993506	0.0241187
264	153828	265	Non-Significant	2609	16.8323	0.014026	0.14186	0.0798611	0.958333	0.928571	0.978873	0.0503018
264	153832	265	Non-Significant	3319	21.4129	-0.00751371	0.309071	0.0762157	0.960317	0.95	0.967105	0.0171053
264	153837	265	Non-Significant	2728	17.6	0.00552148	0.148618	0.471655	0.619048	0.561224	0.655844	0.0946197
264	153838	265	Non-Significant	2728	17.6	0.00290316	0.0790324	0.0312421	0.984127	0.969388	0.993506	0.0241187
264	153854	265	Non-Significant	3319	21.4129	-0.0124043	0.199932	0.0235261	0.988095	0.99	0.986842	0.00315789
264	282193	265	Non-Significant	4338	27.9871	-0.00280171	0.42741	0.38436	0.740458	0.77193	0.716216	0.0557136
264	282196	265	Non-Significant	4336	27.9742	-0.0125337	0.197309	0.269215	0.839695	0.842105	0.837838	0.00426743
264	282197	265	Non-Significant	4330	27.9355	-0.0110014	0.225984	0.264	0.843511	0.850877	0.837838	0.0130394
264	282205	265	Non-Significant	4335	27.9677	-0.00724727	0.300802	0.10116	0.946565	0.95614	0.939189	0.0169512
264	282210	265	Non-Significant	4336	27.9742	-0.0110001	0.219323	0.264	0.843511	0.850877	0.837838	0.0130394
264	285679	265	Non-Significant	1426	9.2	-0.00361435	0.401335	0.324223	0.79646	0.765957	0.818182	0.0522244
264	285697	265	Non-Significant	1426	9.2	0.0390545	0.0107674	0.0432689	0.977876	0.946809	1	0.0531915
264	285699	265	Non-Significant	1426	9.2	0.0390889	0.00893784	0.0432689	0.977876	0.946809	1	0.0531915
264	464530	265	Non-Significant	2985	19.2581	-0.012224	0.206389	0.46875	0.625	0.633929	0.617647	0.0162815
264	464539	265	Non-Significant	2985	19.2581	-0.0122228	0.189524	0.46875	0.625	0.633929	0.617647	0.0162815
264	464540	265	Non-Significant	2985	19.2581	-0.0122214	0.199097	0.46875	0.625	0.633929	0.617647	0.0162815
264	464543	265	Non-Significant	2985	19.2581	-0.012221	0.200059	0.46875	0.625	0.633929	0.617647	0.0162815
264	464555	265	Non-Significant	2985	19.2581	-0.0122072	0.19523	0.46875	0.625	0.633929	0.617647	0.0162815
264	464557	265	Non-Significant	2985	19.2581	-0.0122045	0.198013	0.46875	0.625	0.633929	0.617647	0.0162815
264	464582	265	Non-Significant	2985	19.2581	-0.0132983	0.153038	0.470734	0.620968	0.625	0.617647	0.00735294
264	464584	265	Non-Significant	2985	19.2581	-0.0122045	0.198013	0.46875	0.625	0.633929	0.617647	0.0162815
265	75108	266	Non-Significant	1463	9.43871	0.0231171	0.0141289	0.294975	0.820175	0.76	0.867188	0.107187
266	106729	267	Non-Significant	4837	31.2065	-0.00791668	0.311232	0.0834422	0.956376	0.962121	0.951807	0.010314
266	106758	267	Non-Significant	44	0.283871	-0.00402429	0.391072	0.242151	0.85906	0.878788	0.843373	0.0354144
266	106762	267	Non-Significant	4831	31.1677	-0.00808448	0.305587	0.0525931	0.972973	0.977273	0.969512	0.00776053
266	106763	267	Non-Significant	4831	31.1677	-0.00915519	0.268248	0.0394577	0.979866	0.977273	0.981928	0.00465498
266	106765	267	Non-Significant	4837	31.2065	-0.00915293	0.275069	0.0394577	0.979866	0.977273	0.981928	0.00465498
266	106767	267	Non-Significant	4837	31.2065	0.007375	0.195317	0.0522499	0.973154	0.954545	0.987952	0.0334064
266	106774	267	Non-Significant	4832	31.1742	-0.00915178	0.26981	0.0394577	0.979866	0.977273	0.981928	0.00465498
266	106776	267	Non-Significant	4831	31.1677	-0.00938194	0.262756	0.0397188	0.97973	0.977273	0.981707	0.00443459
267	8642	268	Non-Significant	9897	63.8516	-0.00489129	0.371134	0.0256367	0.987013	0.992537	0.982759	0.00977869
267	8648	268	Non-Significant	9901	63.8774	-0.0088385	0.284225	0.0254735	0.987097	0.985075	0.988636	0.00356174
267	8653	268	Non-Significant	4318	27.8581	-0.00857943	0.285764	0.0525931	0.972973	0.976562	0.970238	0.0063244
267	8654	268	Non-Significant	4318	27.8581	0.00310452	0.0844635	0.0397188	0.97973	0.992188	0.970238	0.0219494
267	8655	268	Non-Significant	4325	27.9032	-0.00987831	0.261784	0.0839801	0.956081	0.953125	0.958333	0.00520833
267	8656	268	Non-Significant	4254	27.4452	-0.00896748	0.263574	0.130926	0.929577	0.935484	0.925	0.0104839
267	8659	268	Non-Significant	4246	27.3935	-0.010379	0.229623	0.12404	0.933566	0.936508	0.93125	0.00525794
267	8667	268	Non-Significant	4246	27.3935	0.00312629	0.0850885	0.0402515	0.979452	0.992063	0.96988	0.022184
267	8675	268	Non-Significant	4254	27.4452	-0.00721278	0.301007	0.178903	0.900685	0.888889	0.909639	0.0207497
269	50972	270	Non-Significant	2408	15.5355	0.00187342	0.0514153	0.314745	0.804348	0.839623	0.774194	0.0654291
269	50975	270	Non-Significant	2408	15.5355	0.00187664	0.052855	0.314745	0.804348	0.839623	0.774194	0.0654291
269	50977	270	Non-Significant	2408	15.5355	0.00188085	0.0515766	0.314745	0.804348	0.839623	0.774194	0.0654291
269	50978	270	Non-Significant	2408	15.5355	0.00188085	0.0515766	0.314745	0.804348	0.839623	0.774194	0.0654291
269	51019	270	Non-Significant	2430	15.6774	-0.0143828	0.162493	0.0338882	0.982759	0.981132	0.984127	0.00299491
269	152057	270	Significant	1985	18.7264	0.0429	0.00225	0.0585241	0.969828	1	0.946154	0.0538462
269	152058	270	Non-Significant	2369	15.2839	0.0429348	0.00225423	0.0585241	0.969828	1	0.946154	0.0538462
269	152072	270	Non-Significant	2369	15.2839	-0.0119829	0.19528	0.157551	0.913793	0.921569	0.907692	0.0138763
269	152073	270	Non-Significant	2369	15.2839	-0.0119818	0.198031	0.157551	0.913793	0.921569	0.907692	0.0138763
269	152095	270	Non-Significant	2348	15.1484	-0.015414	0.125578	0.481379	0.596491	0.591837	0.6	0.00816327
270	317777	271	Non-Significant	1873	12.0839	-0.0128803	0.172359	0.0989036	0.947826	0.942308	0.952381	0.0100733
270	324200	271	Non-Significant	1178	7.6	-0.00470647	0.38537	0.431191	0.685484	0.657895	0.708955	0.0510605
270	324227	271	Non-Significant	1178	7.6	-0.00470647	0.38537	0.431191	0.685484	0.657895	0.708955	0.0510605
270	324228	271	Non-Significant	1178	7.6	-0.00470484	0.391532	0.431191	0.685484	0.657895	0.708955	0.0510605
270	324242	271	Non-Significant	1178	7.6	0.00771438	0.203435	0.113651	0.939516	0.912281	0.962687	0.0504059
272	40078	273	Non-Significant	1689	10.8968	0.0117802	0.193567	0.0261963	0.986726	1	0.975806	0.0241935
272	40103	273	Non-Significant	1672	10.7871	-0.00664655	0.343125	0.440442	0.672566	0.647059	0.693548	0.0464896
272	40104	273	Non-Significant	1672	10.7871	0.0117807	0.179495	0.0261963	0.986726	1	0.975806	0.0241935
272	40105	273	Non-Significant	1672	10.7871	-0.00035451	0.482354	0.0347717	0.982301	0.970588	0.991935	0.0213472
272	178635	273	Non-Significant	3078	19.8581	0.0141092	0.138251	0.024486	0.987603	0.971698	1	0.0283019
272	322213	273	Non-Significant	1653	10.6645	-0.00745504	0.31616	0.131569	0.929204	0.914894	0.939394	0.0245003
272	322219	273	Non-Significant	1653	10.6645	0.00198851	0.0543734	0.0347717	0.982301	0.968085	0.992424	0.0243391
272	332896	273	Non-Significant	2565	16.5484	-0.0136517	0.168702	0.0330485	0.983193	0.981132	0.984848	0.00371641
272	332910	273	Non-Significant	2565	16.5484	-0.00661018	0.346642	0.0248923	0.987395	0.981132	0.992424	0.0112922
272	332940	273	Non-Significant	2565	16.5484	0.0105063	0.20478	0.0248923	0.987395	1	0.977273	0.0227273
274	108393	275	Non-Significant	2158	13.9226	-0.00861921	0.284091	0.294975	0.820175	0.803922	0.833333	0.0294118
274	108431	275	Non-Significant	2158	13.9226	-0.0106771	0.242101	0.322099	0.798246	0.784314	0.809524	0.0252101
274	108439	275	Non-Significant	2158	13.9226	0.00648069	0.184745	0.0428978	0.97807	0.960784	0.992063	0.0312792
274	155837	275	Non-Significant	2194	14.1548	0.00350247	0.10215	0.101403	0.946429	0.96875	0.929688	0.0390625
274	155842	275	Significant	2189	21.2524	0.0386	0.00757	0.191327	0.892857	0.833333	0.9375	0.104167
274	155847	275	Non-Significant	2194	14.1548	-0.0153359	0.140321	0.310228	0.808036	0.802083	0.8125	0.0104167
274	155872	275	Non-Significant	2194	14.1548	-0.00560587	0.364575	0.12496	0.933036	0.916667	0.945312	0.0286458
274	155882	275	Non-Significant	2194	14.1548	-0.0158498	0.117245	0.49996	0.504464	0.510417	0.5	0.0104167
274	155885	275	Non-Significant	2194	14.1548	-0.012553	0.179337	0.184271	0.897321	0.90625	0.890625	0.015625
274	155888	275	Non-Significant	2194	14.1548	-0.00772425	0.310488	0.162628	0.910714	0.895833	0.921875	0.0260417
274	155891	275	Non-Significant	2194	14.1548	0.0288754	0.0259429	0.461695	0.638393	0.71875	0.578125	0.140625
274	155892	275	Non-Significant	2194	14.1548	0.00356805	0.0969665	0.140266	0.924107	0.895833	0.945312	0.0494792
275	148404	276	Non-Significant	591	3.8129	0.0188794	0.0796639	0.207612	0.882353	0.928571	0.85	0.0785714
275	148408	276	Non-Significant	591	3.8129	-0.0148655	0.15075	0.0570934	0.970588	0.969388	0.971429	0.00204082
275	148410	276	Non-Significant	591	3.8129	-0.0040383	0.400383	0.103277	0.945378	0.928571	0.957143	0.0285714
275	148453	276	Non-Significant	591	3.8129	-0.0126319	0.199608	0.0248923	0.987395	0.989796	0.985714	0.00408163
275	148455	276	Non-Significant	591	3.8129	-0.0126303	0.198255	0.0248923	0.987395	0.989796	0.985714	0.00408163
275	148457	276	Non-Significant	591	3.8129	-0.0126303	0.198255	0.0248923	0.987395	0.989796	0.985714	0.00408163
275	157245	276	Non-Significant	3273	21.1161	-0.0120556	0.197096	0.186124	0.896154	0.890909	0.9	0.00909091
279	21526	280	Non-Significant	1683	10.8581	0.0196516	0.0595308	0.0350765	0.982143	1	0.96875	0.03125
279	235915	280	Non-Significant	2862	18.4645	-0.00420497	0.396676	0.0570934	0.970588	0.981132	0.962121	0.0190109
279	235924	280	Non-Significant	2862	18.4645	0.0190279	0.0789702	0.0330485	0.983193	1	0.969697	0.030303
279	389822	280	Non-Significant	2332	15.0452	-0.0117514	0.212311	0.205198	0.883929	0.87234	0.892308	0.0199673
279	389841	280	Non-Significant	2332	15.0452	-0.00839643	0.270357	0.140266	0.924107	0.93617	0.915385	0.0207856
279	389847	280	Non-Significant	2332	15.0452	0.0173405	0.0830768	0.026427	0.986607	0.968085	1	0.0319149
279	390201	280	Non-Significant	1605	10.3548	-0.0132287	0.165814	0.100556	0.946903	0.951923	0.942623	0.00930013
282	55514	283	Non-Significant	2004	12.929	0.00501974	0.134608	0.368275	0.756637	0.708333	0.792308	0.0839744
282	55558	283	Non-Significant	2633	16.9871	-0.0164041	0.123665	0.496084	0.544248	0.541667	0.546154	0.00448718
282	56722	283	Non-Significant	3149	20.3161	0.0193988	0.0748544	0.368152	0.756757	0.819149	0.710938	0.108211
282	56725	283	Non-Significant	3149	20.3161	-0.0108415	0.240824	0.0525931	0.972973	0.978723	0.96875	0.0099734
282	56730	283	Non-Significant	3149	20.3161	-3.657e-05	0.489182	0.265603	0.842342	0.808511	0.867188	0.0586769
282	56736	283	Non-Significant	3149	20.3161	0.0222636	0.0575078	0.0941888	0.95045	0.914894	0.976562	0.0616689
282	56759	283	Non-Significant	3149	20.3161	-0.00168768	0.464807	0.0440305	0.977477	0.989362	0.96875	0.0206117
283	102337	284	Non-Significant	1601	10.329	0.0217086	0.0530728	0.294975	0.820175	0.877551	0.776923	0.100628
284	223136	285	Non-Significant	1989	12.8323	-0.0104257	0.235136	0.437348	0.676991	0.695652	0.664179	0.0314731
284	223146	285	Non-Significant	1989	12.8323	0.0341524	0.0155315	0.291331	0.823009	0.75	0.873134	0.123134
286	41532	287	Non-Significant	5491	35.4258	-0.0125793	0.19772	0.0893555	0.953125	0.955357	0.951389	0.00396825
286	41553	287	Non-Significant	5665	36.5484	0.00188733	0.0547551	0.200124	0.887218	0.857143	0.909091	0.0519481
286	41560	287	Non-Significant	5566	35.9097	-0.00592663	0.334881	0.24013	0.860465	0.87963	0.846667	0.032963
286	41562	287	Non-Significant	5658	36.5032	0.0293864	0.0200981	0.0360889	0.981618	0.957627	1	0.0423729
286	41565	287	Non-Significant	5665	36.5484	-0.00669478	0.316274	0.1609	0.911765	0.898305	0.922078	0.0237728
286	41577	287	Non-Significant	5671	36.5871	-0.00597988	0.35513	0.235051	0.863971	0.881356	0.850649	0.0307066
286	41582	287	Non-Significant	5651	36.4581	-0.00652372	0.335923	0.236516	0.862963	0.87931	0.850649	0.028661
286	41583	287	Non-Significant	5661	36.5226	-0.0120432	0.20157	0.235051	0.863971	0.864407	0.863636	0.000770416
286	41587	287	Non-Significant	5653	36.471	0.0294073	0.0205941	0.0360889	0.981618	0.957627	1	0.0423729
286	41588	287	Non-Significant	5334	34.4129	-0.00675684	0.314272	0.186632	0.895833	0.911765	0.884058	0.0277067
286	41590	287	Non-Significant	5630	36.3226	-0.0104257	0.235136	0.188366	0.894737	0.901786	0.88961	0.0121753
286	53211	287	Non-Significant	6807	43.9161	0.0225145	0.0391652	0.178676	0.900826	0.852941	0.935714	0.0827731
286	53214	287	Non-Significant	6745	43.5161	0.00517717	0.149966	0.0163923	0.991736	0.980392	1	0.0196078
286	53217	287	Non-Significant	6759	43.6065	-0.0117999	0.207296	0.024486	0.987603	0.990196	0.985714	0.00448179
286	53219	287	Non-Significant	6807	43.9161	0.00883285	0.228906	0.165289	0.909091	0.872549	0.935714	0.0631653
286	53243	287	Non-Significant	6790	43.8065	-0.0117991	0.209836	0.024486	0.987603	0.990196	0.985714	0.00448179
286	53245	287	Non-Significant	6754	43.5742	0.0174068	0.0861788	0.0325114	0.983471	1	0.971429	0.0285714
286	53257	287	Non-Significant	6758	43.6	0.0371975	0.0121325	0.101667	0.946281	0.901961	0.978571	0.0766106
286	53262	287	Non-Significant	6774	43.7032	0.00883392	0.243013	0.165289	0.909091	0.872549	0.935714	0.0631653
286	53303	287	Non-Significant	7044	45.4452	-0.00518723	0.358862	0.105789	0.943966	0.958333	0.933824	0.0245098
286	53312	287	Non-Significant	7025	45.3226	-0.00571279	0.352689	0.0255276	0.987069	0.979167	0.992647	0.0134804
286	53323	287	Non-Significant	7059	45.5419	-0.0149042	0.151861	0.0745764	0.961207	0.958333	0.963235	0.00490196
286	53328	287	Non-Significant	7054	45.5097	-0.0149024	0.148107	0.0745764	0.961207	0.958333	0.963235	0.00490196
286	53331	287	Non-Significant	7058	45.5355	-0.0148997	0.150158	0.0745764	0.961207	0.958333	0.963235	0.00490196
286	182814	287	Non-Significant	1233	7.95484	-0.0030744	0.442207	0.077794	0.959459	0.946154	0.96988	0.0237257
286	182823	287	Non-Significant	1233	7.95484	-0.00425239	0.395611	0.0461788	0.976351	0.984615	0.96988	0.0147359
286	182829	287	Non-Significant	1233	7.95484	-0.00968425	0.264872	0.0266618	0.986486	0.984615	0.987952	0.00333642
286	182830	287	Non-Significant	1233	7.95484	-0.00998765	0.255264	0.077794	0.959459	0.961538	0.957831	0.00370714
286	182838	287	Non-Significant	1233	7.95484	-0.0104085	0.247823	0.192841	0.891892	0.892308	0.891566	0.000741427
286	182842	287	Non-Significant	1233	7.95484	-0.00822714	0.292702	0.0200648	0.989865	0.992308	0.987952	0.00435589
286	182846	287	Non-Significant	1233	7.95484	-0.00622355	0.336157	0.0332131	0.983108	0.976923	0.987952	0.0110287
286	182855	287	Non-Significant	1233	7.95484	-0.00485567	0.394201	0.0266618	0.986486	0.992308	0.981928	0.01038
286	182858	287	Non-Significant	1233	7.95484	-0.0048547	0.371703	0.0266618	0.986486	0.992308	0.981928	0.01038
286	182860	287	Non-Significant	1233	7.95484	-0.00053341	0.488106	0.0266618	0.986486	0.976923	0.993976	0.0170528
286	182864	287	Non-Significant	1225	7.90323	-0.00641979	0.331281	0.238655	0.861486	0.846154	0.873494	0.0273401
286	182865	287	Non-Significant	1208	7.79355	-0.0001161	0.499134	0.0856361	0.955172	0.938462	0.96875	0.0302885
286	182869	287	Non-Significant	1219	7.86452	-0.00057856	0.500104	0.0272057	0.986207	0.976562	0.993827	0.0172647
288	157555	289	Non-Significant	6479	41.8	-0.00679119	0.341575	0.42	0.7	0.71875	0.686047	0.0327035
288	157558	289	Non-Significant	6484	41.8323	-0.0090576	0.262302	0.375	0.75	0.757812	0.744186	0.0136265
288	157564	289	Non-Significant	6442	41.5613	-0.00439002	0.405501	0.106911	0.943333	0.929688	0.953488	0.0238009
288	157565	289	Non-Significant	6442	41.5613	-0.00438987	0.39117	0.106911	0.943333	0.929688	0.953488	0.0238009
288	157570	289	Non-Significant	6515	42.0323	-0.00807979	0.294814	0.4278	0.69	0.703125	0.680233	0.0228924
288	157585	289	Non-Significant	6512	42.0129	-0.00758339	0.308013	0.417311	0.703333	0.6875	0.715116	0.0276163
288	157586	289	Non-Significant	6512	42.0129	-0.00757873	0.313231	0.417311	0.703333	0.6875	0.715116	0.0276163
288	157598	289	Non-Significant	6479	41.8	-0.00679004	0.312037	0.42	0.7	0.71875	0.686047	0.0327035
288	157601	289	Non-Significant	6515	42.0323	-0.00807655	0.298907	0.4278	0.69	0.703125	0.680233	0.0228924
288	157603	289	Non-Significant	6515	42.0323	-0.00807634	0.288361	0.4278	0.69	0.703125	0.680233	0.0228924
288	157606	289	Non-Significant	6479	41.8	-0.0090576	0.262302	0.375	0.75	0.757812	0.744186	0.0136265
288	157609	289	Non-Significant	6484	41.8323	-0.0090576	0.262302	0.375	0.75	0.757812	0.744186	0.0136265
288	157612	289	Non-Significant	6484	41.8323	-0.00905397	0.253269	0.375	0.75	0.757812	0.744186	0.0136265
288	265724	289	Non-Significant	2068	13.3419	-0.0073252	0.328192	0.0266618	0.986486	0.980392	0.991667	0.0112745
288	441400	289	Non-Significant	2265	14.6129	0.018544	0.0850895	0.0336036	0.982906	1	0.970149	0.0298507
291	289589	292	Non-Significant	2527	16.3032	-0.00577177	0.352033	0.0341777	0.982609	0.99	0.976923	0.0130769
291	289606	292	Non-Significant	2527	16.3032	-0.0154556	0.136171	0.309414	0.808696	0.81	0.807692	0.00230769
291	289615	292	Non-Significant	2527	16.3032	7.39e-05	0.00202253	0.385633	0.73913	0.7	0.769231	0.0692308
292	25483	293	Non-Significant	2973	19.1806	-0.0120553	0.201569	0.0255276	0.987069	0.99	0.984848	0.00515152
292	25497	293	Non-Significant	2973	19.1806	-0.0141927	0.166388	0.105789	0.943966	0.94	0.94697	0.0069697
292	25499	293	Non-Significant	2973	19.1806	-0.0120532	0.209459	0.0255276	0.987069	0.99	0.984848	0.00515152
292	25552	293	Non-Significant	1389	8.96129	0.00083759	0.0242578	0.0910775	0.952174	0.970588	0.9375	0.0330882
292	25571	293	Non-Significant	1377	8.88387	-0.011939	0.214934	0.0259695	0.986842	0.99	0.984375	0.005625
292	346275	293	Non-Significant	3131	20.2	0.014747	0.139462	0.026427	0.986607	0.970588	1	0.0294118
292	346333	293	Non-Significant	1865	12.0323	0.0140005	0.127899	0.49426	0.553571	0.509615	0.608333	0.117949
292	359851	293	Non-Significant	3020	19.4839	-0.0140509	0.159762	0.370799	0.754167	0.75	0.757353	0.00735294
292	359854	293	Non-Significant	3020	19.4839	-0.00856223	0.266864	0.491111	0.566667	0.586538	0.551471	0.0350679
293	211997	294	Non-Significant	2213	14.2774	-0.0078177	0.292294	0.299444	0.816667	0.833333	0.80303	0.030303
293	212046	294	Non-Significant	2213	14.2774	-0.00667302	0.334807	0.0246875	0.9875	0.981481	0.992424	0.0109428
293	221457	294	Non-Significant	2618	16.8903	-0.00211936	0.452715	0.395289	0.728814	0.765306	0.702899	0.0624076
294	129485	295	Non-Significant	983	6.34194	-0.00229941	0.459569	0.0350765	0.982143	0.972222	0.991379	0.0191571
294	132521	295	Non-Significant	2003	12.9226	0.00771866	0.203171	0.402042	0.721311	0.773585	0.681159	0.0924255
294	132531	295	Non-Significant	2003	12.9226	0.00718393	0.189612	0.499866	0.508197	0.566038	0.536232	0.10227
294	132537	295	Non-Significant	2003	12.9226	0.0138147	0.131277	0.4914	0.565574	0.5	0.615942	0.115942
294	197645	295	Non-Significant	1556	10.0387	-0.0031078	0.435358	0.481701	0.595652	0.632653	0.568182	0.0644712
294	197651	295	Significant	2044	19.8447	0.0417	0.00239	0.121928	0.934783	0.979592	0.901515	0.0780767
294	388855	295	Non-Significant	4134	26.671	0.0005099	0.0146795	0.499883	0.507634	0.535714	0.54	0.0757143
294	388895	295	Non-Significant	4134	26.671	-0.00740532	0.306269	0.0663423	0.965649	0.973214	0.96	0.0132143
294	388899	295	Non-Significant	4134	26.671	0.00543508	0.145593	0.336111	0.78626	0.741071	0.82	0.0789286
294	388903	295	Non-Significant	4134	26.671	-0.00229184	0.44761	0.499534	0.515267	0.553571	0.513333	0.0669048
294	388904	295	Non-Significant	4134	26.671	-0.00740077	0.305981	0.0663423	0.965649	0.973214	0.96	0.0132143
294	388905	295	Non-Significant	4134	26.671	-0.0073998	0.322257	0.0663423	0.965649	0.973214	0.96	0.0132143
294	398451	295	Non-Significant	2892	18.6581	-0.00663986	0.312979	0.0763124	0.960265	0.968254	0.954545	0.0137085
294	398472	295	Non-Significant	2892	18.6581	-0.0039586	0.413371	0.215012	0.877483	0.857143	0.892045	0.0349026
294	398473	295	Non-Significant	2892	18.6581	0.00378712	0.109655	0.140718	0.923841	0.896825	0.943182	0.0463564
294	398484	295	Non-Significant	2892	18.6581	-0.0039586	0.413371	0.215012	0.877483	0.857143	0.892045	0.0349026
294	398485	295	Non-Significant	2879	18.5742	0.00590611	0.160269	0.0455778	0.976667	0.992063	0.965517	0.0265463
294	398489	295	Non-Significant	2892	18.6581	-0.00896329	0.28154	0.0261392	0.986755	0.984127	0.988636	0.00450938
294	398500	295	Non-Significant	2892	18.6581	-0.00525334	0.37948	0.0325644	0.983444	0.97619	0.988636	0.0124459
294	398998	295	Non-Significant	1207	7.7871	0.0272218	0.0305805	0.0552912	0.971545	0.942308	0.992958	0.0506501
294	399000	295	Non-Significant	1207	7.7871	0.00910527	0.238848	0.347181	0.776423	0.826923	0.739437	0.0874865
294	399021	295	Non-Significant	1207	7.7871	-0.0126295	0.189053	0.323881	0.796748	0.788462	0.802817	0.0143554
294	399040	295	Non-Significant	1207	7.7871	0.0272523	0.0249731	0.0552912	0.971545	0.942308	0.992958	0.0506501
294	399042	295	Non-Significant	1207	7.7871	-0.00270753	0.451481	0.420649	0.699187	0.663462	0.725352	0.0618906
294	399043	295	Non-Significant	1207	7.7871	-0.0126278	0.186054	0.323881	0.796748	0.788462	0.802817	0.0143554
296	250516	297	Non-Significant	1209	7.8	-0.014641	0.153808	0.265603	0.842342	0.833333	0.848485	0.0151515
296	439986	297	Non-Significant	544	3.50968	0.00400322	0.10876	0.0521365	0.973214	0.989362	0.961538	0.0278232
296	440002	297	Non-Significant	544	3.50968	-0.00656536	0.345274	0.0350765	0.982143	0.989362	0.976923	0.0124386
296	440008	297	Non-Significant	544	3.50968	0.0171898	0.0846964	0.0688776	0.964286	0.989362	0.946154	0.0432079
296	440014	297	Non-Significant	544	3.50968	0.00258682	0.07075	0.445432	0.665179	0.617021	0.7	0.0829787
296	440020	297	Non-Significant	544	3.50968	-0.00232689	0.447092	0.0933913	0.950893	0.968085	0.938462	0.0296236
296	440035	297	Non-Significant	544	3.50968	-0.00906939	0.258942	0.498047	0.53125	0.553191	0.515385	0.0378069
296	440036	297	Non-Significant	544	3.50968	0.0228554	0.0445568	0.155254	0.915179	0.957447	0.884615	0.0728314
296	575735	297	Non-Significant	2061	13.2968	0.0211477	0.0663913	0.0350765	0.982143	1	0.966667	0.0333333
296	575766	297	Non-Significant	2061	13.2968	0.0122066	0.167653	0.026427	0.986607	1	0.975	0.025
296	575776	297	Non-Significant	2061	13.2968	-0.010472	0.225982	0.026427	0.986607	0.990385	0.983333	0.00705128
296	1623077	297	Non-Significant	1255	8.09677	0.00397099	0.108412	0.0751985	0.96087	0.98	0.946154	0.0338462
296	1623079	297	Non-Significant	1255	8.09677	-0.00663577	0.346403	0.368393	0.756522	0.78	0.738462	0.0415385
296	1623087	297	Non-Significant	1255	8.09677	-0.0147776	0.149719	0.275841	0.834783	0.83	0.838462	0.00846154
296	1992581	297	Non-Significant	877	5.65806	-0.0167047	0.0943143	0.493142	0.558559	0.56383	0.554688	0.00914229
296	1992585	297	Non-Significant	877	5.65806	0.0108007	0.200819	0.206801	0.882883	0.840426	0.914062	0.073637
296	1992601	297	Non-Significant	877	5.65806	-0.00299251	0.443147	0.458445	0.644144	0.606383	0.671875	0.065492
296	1992633	297	Non-Significant	877	5.65806	1.798e-05	0.00048716	0.163948	0.90991	0.882979	0.929688	0.0467088
296	1992639	297	Non-Significant	877	5.65806	-0.00650633	0.34501	0.0610746	0.968468	0.957447	0.976562	0.0191157
296	2259219	297	Non-Significant	2323	14.9871	0.0051529	0.138909	0.099723	0.947368	0.970588	0.928571	0.0420168
296	2259272	297	Non-Significant	1456	9.39355	-0.0119704	0.204368	0.463477	0.635135	0.652174	0.623077	0.029097
296	3626335	297	Non-Significant	1870	12.0645	-0.00464994	0.377495	0.077794	0.959459	0.944444	0.969697	0.0252525
297	521317	298	Non-Significant	2795	18.0323	-0.0101282	0.240407	0.0261963	0.986726	0.990566	0.983333	0.0072327
297	521330	298	Non-Significant	2795	18.0323	-0.00752841	0.30276	0.0261963	0.986726	0.981132	0.991667	0.0105346
297	521345	298	Non-Significant	2795	18.0323	-0.00976552	0.247518	0.139126	0.924779	0.915094	0.933333	0.018239
297	521369	298	Non-Significant	3134	20.2194	-0.0176647	0.0823396	0.177136	0.901786	0.9	0.902985	0.00298507
297	521375	298	Non-Significant	3134	20.2194	-0.0167719	0.0977966	0.109335	0.941964	0.944444	0.940299	0.00414594
297	521386	298	Non-Significant	3134	20.2194	-0.0176647	0.0823396	0.177136	0.901786	0.9	0.902985	0.00298507
297	521387	298	Non-Significant	3134	20.2194	-0.00803353	0.279796	0.32107	0.799107	0.777778	0.813433	0.0356551
297	552942	298	Non-Significant	1912	12.3355	-0.0142632	0.158803	0.283299	0.829167	0.826923	0.830882	0.00395928
297	552947	298	Non-Significant	1912	12.3355	-0.0142587	0.163759	0.283299	0.829167	0.826923	0.830882	0.00395928
297	552950	298	Non-Significant	1912	12.3355	-0.0142573	0.148672	0.283299	0.829167	0.826923	0.830882	0.00395928
297	552960	298	Non-Significant	1912	12.3355	-0.00677403	0.341992	0.0566319	0.970833	0.961538	0.977941	0.0164027
297	552982	298	Non-Significant	1912	12.3355	0.0121514	0.189421	0.212465	0.879167	0.836538	0.911765	0.0752262
[truncated: 9,707 more rows]
