# Supplementary material for: Evolved genetic and phenotypic differences due to mitochondrial-nuclear interactions
Source: PLoS Genet. 2017 Mar 31;13(3):e1006517. doi: 10.1371/journal.pgen.1006517 (PMC5375140; doi:10.1371/journal.pgen.1006517)
Supplement: S2 Table — (XLSX) [file pgen.1006517.s002.xlsx]

## Sheet: SupplementalTable 2a_
Supplemental Table 2: Annotations, positions, and variant types for the 349 significant SNPs
#	rs#	alleles	Scaffold_NCBI	Scaffold_original	Position _Rs#	NCBI Chrom	Outlier:Significant/Non-SignicantLocus	Observed FST	FST P-value	Tag Start Site	Gene hit	e-value	Variant Type	Tag_Sequence
67	S2_386492	T/C	1	2	386492	NW_012224402.1	Significant	0.0364	0.00548	386522	N/A	N/A	intergenic_region	TAATTAGCCATTATATAGCCTTTGCTATATAACTACAGTCTGAAAATGTCATCAAACCATTTGC
86	S2_1595043	G/T	1	2	1595043	NW_012224402.1	Significant	0.0531	0.00375	1595075	N/A	N/A	intergenic_region	TAATATAAAGTGAGGTTGGCACAAATTGTACACCTACAAGAATATCAGTGTCAACTCATTTTTA
116	S2_3339077	C/T	1	2	3339077	NW_012224402.1	Significant	0.0377	0.00281	3339126	N/A	N/A	intergenic_region	TAATTATGACCTCATCGGTTCGTCTTATCAGCCTCGTCTCTGATGAGTGAACTTCCCAAAATAT
228	S18_449520	A/G	17	18	449520	NW_012224418.1	Significant	0.0539	0.00103	449502	neuron navigator	5e-26	intron_variant	TAATCAGTACTGGCAAGCAGGGAGAAGCTGTGCCTTATTTTATTATTAGTTTAGGCTGATGTGT
260	S20_456569	C/G	19	20	456569	NW_012224420.1	Significant	0.0448	0.00581	456605	smad6 (human)	2e-28	upstream_gene_variant	TAATAATCTGTGAAATGCTGCAGAGATCAAAAGCTCGGGTGGGATAATCTGTCAACAGTGCATT
279	S22_744823	T/C	21	22	744823	NW_012224422.1	Significant	0.0446	0.00283	744855	tachykinin 4	8e-22	intergenic_region	TAATACTTTTGCTAGAAACTGTGGGATTTGGTATTTCTGCAGCATAACGTGGCCATTTTGCACA
311	S26_306205	A/C	25	26	306205	NW_012224426.1	Significant	0.0493	0.00115	306247	N/A	N/A	intergenic_region	TAATGCATGATCTTAGACTACTATCCTCCAAATCCAAACTATTTTTAGCAACAGATTTACAATA
431	S49_475941	C/A	48	49	475941	NW_012224449.1	Significant	0.0602	0.000786	475905	unc-5	4e-11	intron_variant	TAATCCACTAGGGAAAACAATCATTGAATTGACCTTCATGGTTCAAAAAAAGACCTCAGCCATG
435	S52_441930	T/G	51	52	441930	NW_012224452.1	Significant	0.0770529	1e-07	441902	protocadherin Fat4	8e-07	intron_variant	TAATATTTGGTCATGATATACAGTAGCATTT
468	S56_622524	T/C	55	56	622524	NW_012224456.1	Significant	0.0849	9.42e-05	622491	extracellular serine/threonine protein kinase FAM20C	5e-26	intron_variant	TAATTCACGCTTCTTTGTTGGTCCAGTCGTGTTCAGATGAAAACACATCCCACGAGGAGCGCTC
475	S60_753503	C/T	59	60	753503	NW_012224460.1	Significant	0.0438	0.00513	753491	potassium large conductance calcium-activated channel	5e-26	downstream_gene_variant	TAATTTTTGTAACGTAGCATATTTGAGTTATTTGACACAGGACAGATATTAGCTTCTCATAACC
524	S65_585949	T/C	64	65	585949	NW_012224465.1	Significant	0.055	0.000353	585969	SPRY domain containing 3	1e-23	intron_variant	TAATTTTTGTAACGTAGCATATTTGAGTTATTTGACACAGGACAGATATTAGCTTCTCATAACC
551	S69_405744	A/G	68	69	405744	NW_012224469.1	Significant	0.0491	0.00521	405685	G-protein coupled receptor family C group 6 member	3e-21	intron_variant	TAATCAATGGCATGCAATAGGTTATTTTCAAACAAATCTGTTTCTAATCGTCTGTAGGTATATG
585	S74_281979	A/G	73	74	281979	NW_012224474.1	Significant	0.0479	0.00316	282036	Protein kinase C and casein kinase substrate in neurons protein 1	1e-23	upstream_gene_variant	TAATGCTAATGGAAACAACTCGGATACATGTAAAGTCTTGTTGAATGAATTAGCATGCTAATGA
616	S79_416755	A/T	78	79	416755	NW_012224479.1	Significant	0.0647	0.000584	416729	sema domain, Ig domain	2e-07	intron_variant	TAATCCTGCTCGGCGGGCAAAACAATAGCCAATTTGGGGTCGCAAGAAAAAAAGATGAGACGAG
622	S79_416771	G/A	78	79	416771	NW_012224479.1	Significant	0.0613	0.00182	416729	sema domain, Ig domain	2e-07	intron_variant	TAATCCTGCTCGGCGGGCAAAACAATAGCCAATTTGGGGTCGCAAGAAAAAAAGATGAGACGAG
721	S83_21748	C/T	82	83	21748	NW_012224483.1	Significant	0.0477	0.00112	21730	N/A	N/A	intergenic_region	TAATCGGCTGCTGGGGGCCATACGGGGTCCAGTGTTGCACATGAAAGCACCGGGAAAACGAACA
723	S83_415918	A/T	82	83	415918	NW_012224483.1	Significant	0.0847	1e-07	415965	N/A	N/A	intergenic_region	TAATACTTCACAGTGCCAAAGGCAATATTTTATCACATAAATACCTATAGTGGACTTGGCCT
724	S83_415926	A/T	82	83	415926	NW_012224483.1	Significant	0.0734	5.43e-05	415965	N/A	N/A	intergenic_region	TAATACTTCACAGTGCCAAAGGCAATATTTTATCACATAAATACCTATAGTGGACTTGGCCT
733	S84_113648	A/G	83	84	113648	NW_012224484.1	Significant	0.0627	0.00215	113627	N/A	N/A	intergenic_region	TAATTCATATGGAAAAACCAAATTGGCGAAAATAACAACAGGATATGGCAAGACCTAGTGGAAC
776	S91_183584	T/C	90	91	183584	NW_012224491.1	Significant	0.061	0.00116	183578	cortexin3	7e-05	intergenic_region	TAATAATCTGTAAACATAAATAGTACATCCACTTTATTTAGTTGTGACAACAACTCCTTGTCTG
790	S96_383521	A/G	95	96	383521	NW_012224496.1	Significant	0.0473	0.00182	383512	AF-9	5e-26	downstream_gene_variant	TAATAATCTGTAAACATAAATAGTACATCCACTTTATTTAGTTGTGACAACAACTCCTTGTCTG
804	S99_588034	A/G	98	99	588034	NW_012224499.1	Significant	0.0864	2.7e-06	588013	ribosomal mitochondrial protein	2e-19	intron_variant	TAATAAGAAGACTGAGTAAACGGAGTAGTAAGAGTTCCCTGGTCTGTGGCAACATTTGAAAAAC
805	S99_588044	A/G	98	99	588044	NW_012224499.1	Significant	0.0702	1e-07	588013	ribosomal mitochondrial protein	2e-19	intron_variant	TAATAAGAAGACTGAGTAAACGGAGTAGTAAGAGTTCCCTGGTCTGTGGCAACATTTGAAAAAC
831	S104_481355	A/G	103	104	481355	NW_012224504.1	Significant	0.0372	0.00299	481392	Fas binding factor	4e-13	intron_variant	TAATAATAGTTATTCTAACTCCTTGATATTTACAATATTATT
874	S108_158361	C/T	107	108	158361	NW_012224508.1	Significant	0.046	0.0023	158383	ubiquitin-protein ligase	8e-19	upstream_gene_variant	TAATTGGGTGTTACCAAAGACAGAAATCCCAGCCTCTGGTCGCCTGCTTTTCCTGCGGCTTTCA
954	S124_367267	A/G	123	124	367267	NW_012224524.1	Significant	0.0498	0.000722	367327	ubiquitin-protein ligase	8e-19	intron_variant	TAATCATCTTTGCCGACGAGCTCCAAGTGTTTTAGGTTGGAAGGCCTCTGTGCCATAACCCTCA
956	S124_367294	T/A	123	124	367294	NW_012224524.1	Significant	0.0543	0.00342	367327	dachsund	4e-11	intron_variant	TAATCATCTTTGGCGACGAGCTGTTTTTGGTTGGAAGGCCTCTGTGCCATAACCCTCATCTTTA
968	S125_69343	G/T	124	125	69343	NW_012224525.1	Significant	0.0616	0.000284	69304	regulator of calcineurin	5e-26	upstream_gene_variant	TAATTTGAAAATGCCGGTTGATGATATCTGTTTGTCAGAGAACGAGCCTCTTTTGAAAATAACA
995	S131_144299	T/A	130	131	144299	NW_012224531.1	Significant	0.0496	0.000803	144347	N/A	N/A	intergenic_region	TAATTCTGTAATCTAATTAGTTACATTACTCAGTACAGTGTGTGGATTAGGTAAAAAGCCTACA
1024	S137_44085	C/T	136	137	44085	NW_012224537.1	Significant	0.0547	0.000579	44064	N/A	N/A	intergenic_region	TAATTCAGTGTTTACTATTTACTCATTTCTGTAGAGTCGGACATGAACTGGTTTCCAAAAACAC
1025	S137_44102	G/A	136	137	44102	NW_012224537.1	Significant	0.0504	0.00196	44064	N/A	N/A	intergenic_region	TAATTCAGTGTTTACTATTTACTCATTTCTGTAGAGTCGGACATGAACTGGTTTCCAAAAACAC
1037	S137_497094	A/G	136	137	497094	NW_012224537.1	Significant	0.0429	0.00611	497131	N/A	N/A	intergenic_region	TAATCCACCGGGCTCTTCCAGAGTTATTTTGGTCTGGTATAAGTATTTGCATAATTTGTGCAAA
1074	S144_38593	T/A	143	144	38593	NW_012224544.1	Significant	0.0433	0.00602	38630	N/A	N/A	intergenic_region	TAATCACTCAAACATACCTGCATGCACACAAGAAAATAACCAGGTAACCTCGCATGTGTTCACA
1091	S145_139933	G/A	144	145	139933	NW_012224545.1	Significant	0.0407	0.00311	139879	g-protein-coupled receptor.endothelin type b receptor/E3 ubiquitin	2e-07	upstream_gene_variant	TAATGGAGGGATGTGGGAACACAATAAATAAAAAAAAGCATCCAATAACATGAATATGTCCTTA
1150	S160_154865	G/T	159	160	154865	NW_012224560.1	Significant	0.0411	0.00267	154904	reverse transcriptase	1e-23	intergenic_region	TAATGGGACAATCATGCCCGCGCCAACTGCAGTCCAGTTCAAACAGAGACTCTAATTCTGTTAA
1151	S160_154885	C/T	159	160	154885	NW_012224560.1	Significant	0.0576	0.000904	154904	reverse transcriptase	1e-23	intergenic_region	TAATGGGACAATCATGCCCGCGCCAACTGCAGTCCAGTTCAAACAGAGACTCTAATTCTGTTAA
1177	S162_302167	C/T	161	162	302167	NW_012224562.1	Significant	0.0631	4.64e-05	302224	adenine phosphoribosyltransferase	5e-26	intron_variant	TAATGCTCTCCTTACCGAGCCTCCCAAGCTTCTCGGTCTGGGTGGGTGTTCATGTGCGGGTAGG
1213	S167_482625	C/G	166	167	482625	NW_012224567.1	Significant	0.0492	0.00121	482614	N/A	N/A	upstream_gene_variant	TAATCGACAAGCAAGATCTTATGTGACCAAAAAAACTCGAATTAGTCCTTACAGACTTTGATCA
1256	S169_447890	T/A	168	169	447890	NW_012224569.1	Significant	0.0702	1e-07	447951	calcitonin gene-related peptide 2	5e-26	intergenic_region	TAATTAGGATTAGTTCAAATCCCATAACACAAAGACAAGCTAATATGTAGAAGCTGCTTCTAAT
1264	S171_254265	C/A	170	171	254265	NW_012224571.1	Significant	0.0804	1e-07	254260	arrestin domain containing protein 3	2e-24	upstream_gene_variant	TAATGCACCCTGACATCCAGCACAGGTCAACCTAAAAATAACAGCTTTACGGGCTATTATT
1318	S174_2312720	C/A	173	174	2312720	NW_012224574.1	Significant	0.0407	0.00311	2312685	methyltransferase protien	1e-14	intron_variant	TAATTATTAGACATCAAGGAGTCAGCGCCCCAAAAGGTTACGGAAAGATGCAGTGGAAGCTGTG
1341	S174_3665387	T/A	173	174	3665387	NW_012224574.1	Significant	0.0641	3.85e-05	3665424	glypican	1e-20	intron_variant	TAATTCATGGACCCTGACGGCTGCGGCACATACTACAATGAACCTGATGGTCAGAATTTGTGAA
1365	S175_2643010	G/C	174	175	2643010	NW_012224575.1	Significant	0.0564	0.000271	2642998	lysil oxidase	1e-17	intron_variant	TAATACCTTTCTGAATAGTCAAAGGATAATAATGTATGTTTTTTCACGTTCTTTCAAGTGTTGT
1366	S175_2643012	G/C	174	175	2643012	NW_012224575.1	Significant	0.0803	8.11e-05	2642998	lysil oxidase	1e-17	intron_variant	TAATACCTTTCTGAATAGTCAAAGGATAATAATGTATGTTTTTTCACGTTCTTTCAAGTGTTGT
1377	S175_3262027	A/T	174	175	3262027	NW_012224575.1	Significant	0.0632	0.000194	3261975	lysil oxidase	8e-19	intron_variant	TAATGAGGAAACATGGAGCCACTTTGAAGCCAATAATTGTCATTGTAGCTTCAAGGTTTTTGGG
1379	S175_3262177	T/G	174	175	3262177	NW_012224575.1	Significant	0.0472	0.00604	3262240	N/A	N/A	intron_variant	TAATTTATAGAATTCTCGCAAGTTGAGACAAAATCGACAAACCAATGCAAAAATATAAATAAAC
1391	S177_137932	T/C	176	177	137932	NW_012224577.1	Significant	0.0644	0.00185	137968	N/A	N/A	upstream_gene_variant	TAATTTGAATTTGAAACAATAGTTGAATATATGAAAACAGCTGCCAGATCAGGATTTGGTC
1424	S179_234796	A/C	178	179	234796	NW_012224579.1	Significant	0.0821	4.88e-05	234818	kinase D2 protein	0.0001	intron_variant	TAATATCAGTTTTTCTATAGCGTTGTT
1475	S192_383976	T/C	191	192	383976	NW_012224592.1	Significant	0.0437	0.00473	384030	acyl-coenzyme A thioesterase 9, mitochondrial	7e-16	intron_variant	TAATTCATTTTACCCACAACCTGCTTGTATAAGGCGGTTAGATTTGGCAAAACGACCGACAT
1559	S209_213698	A/G	208	209	213698	NW_012224609.1	Significant	0.0339	0.00461	213680	N/A	N/A	intron_variant	TAACCTCATTCAGAGAATATCACGTGCAGGCTTACAGTCGGGTGTTTGCGAGCCTGTGTATATG
1633	S226_183071	T/A	225	226	183071	NW_012224626.1	Significant	0.0792	0.000126	183076	Ras GTPase	0.0001	intron_variant	TAATCTTATAGGCTTGTAAATATATTT
1669	S236_414735	T/A	235	236	414735	NW_012224636.1	Significant	0.0432	0.00452	414792	c-type lectin?	1e-23	intergenic_region	TAATAAATCAGACTGAAAGATAGTTGCCTCTCCTCCCCCTCTTCCCGTAGATCTGGGAATGTGG
1675	S241_179932	T/C	240	241	179932	NW_012224641.1	Significant	0.0701	0.00102	179911	membrane protein palmitoylated 5	5e-26	upstream_gene_variant	TAATAGAATTTGATTGGCTGCTGGAGTCTTCTTACGTCAGAGCACCTGGACCTGGAGGCTCCAT
1817	S270_152057	G/A	269	270	152057	NW_012224670.1	Significant	0.0429	0.00225	152032	N/A	N/A	intergenic_region	TAATTCATTCATGTTGGCAGGTATAGGACCAGCATGCACTGCTTTTCTTCTTTTCTTTCACCAG
1841	S275_155842	T/C	274	275	155842	NW_012224675.1	Significant	0.0386	0.00757	155832	leucine-rich repeat and immunoglobulin-like domain..	5e-26	upstream_gene_variant	TAATGCCATTTATCTCGATGTTCTTATTAGTGGACCAGAGGGTTTCACATGTTCTGGTTCAAAT
1945	S295_197651	C/T	294	295	197651	NW_012224695.1	Significant	0.0417	0.00239	197619	N/A	N/A	intergenic_region	TAATCTAAATGGATTTACACACAACACAGAGACGACCTGCTGTTCACACATACAAAGTAAATGA
2001	S298_1911335	C/A	297	298	1911335	NW_012224698.1	Significant	0.0518	0.00168	1911394	low-density lipoprotein receptor class A domain-co.	8e-19	intron_variant	TAATTATTCACAAAAGGAGTAAAGGAAATGTCACACTGGGTAAAAGCAGGGTTTTAGTACTTTC
2150	S316_229142	C/T	315	316	229142	NW_012224716.1	Significant	0.0725	0.000134	229116	E3 ubiquitin ligase/zinc finger protein/butyrophilin subfamily	5e-26	upstream_gene_variant	TAATAAATCAGCCTGAAACATGGTTGCTTCTCCTCTTCTCGTAGTTCTGGGGATGTGGAAATTT
2165	S323_205578	C/T	322	323	205578	NW_012224723.1	Significant	0.0553	0.00202	205561	DENN domain-containing protein	5e-26	downstream_gene_variant	TAATTTATGGTGCTCACCTATTACTACCTGGTACTAAACTGCAAAACCAGCAGGAACGATACAG
2170	S324_230793	C/G	323	324	230793	NW_012224724.1	Significant	0.0397	0.00985	230831	microtubule,-actin/collagen	8e-25	upstream_gene_variant	TAATTCCTGATTCTTCGTACACCACACTGGTATACGAAGAATCAGGCAGATAAGGGAAGTTG
2257	S338_270991	G/C	337	338	270991	NW_012224738.1	Significant	0.0345	0.00376	270980	N/A	N/A	intergenic_region	TAATTAGGAGAGACTTCTGAAACCAGGGTAAAAAAGGATTTCCTTGCTCAGGCGCAGGTACAGT
2368	S357_205355	C/T	356	357	205355	NW_012224757.1	Significant	0.039	0.00693	205366	poly(rC)-binding protein	1e-23	intron_variant	TAATATACCGCGTAACGAGCGTGCATGCTCGGTAGGATCGTATTTCTCTGTCAGAACAGCAATA
2417	S370_128833	T/A	369	370	128833	NW_012224770.1	Significant	0.052	0.00273	128822	N/A	N/A	intergenic_region	TAATGAGCAATTTAGACCAAAGCATAGCAGTGAAATTATCTGAATGTGAAAAGGATGAACTG
2426	S372_190038	T/G	371	372	190038	NW_012224772.1	Significant	0.0837	1e-07	189997	metastasis associated protein	1e-22	intron_variant	TAATAGTAGTAATAGTAGCAGAAGTTTGTTCTATAAGTCATGAGATAGCATGATGATGAAGAGG
2458	S377_225789	G/C	376	377	225789	NW_012224777.1	Significant	0.0526	0.000546	225735	kinase-D interacting protein	1e-24	downstream_gene_variant	TAATCCTTGTATCGATTTTTATGCCCAGCTCTAATAAAGACTAAGGCTGGGTGTCATCTAGGAT
2460	S377_225816	G/A	376	377	225816	NW_012224777.1	Significant	0.0726	1e-07	225871	kinase-D interacting protein	5e-26	downstream_gene_variant	TAATTTGAAAGTAATAAATATCGATATTTGAGTCAAATCAAGTATCGTATCATATCGTATATCG
2484	S381_82959	T/C	380	381	82959	NW_012224781.1	Significant	0.0625	0.00195	82989	dopamine receptor	1e-23	intergenic_region	TAATATGATACTGTGATATAATAGAAACAAACGGTGTCAATTCCATCCATGCCTCCATCCGTGT
2501	S387_22018	G/A	386	387	22018	NW_012224787.1	Significant	0.0701	9.49e-05	22009	membrane protein palmitoylated 5 (p55)	1e-23	intron_variant	TAATTAGTGGCTCAGAAAGATGAGTATCCATCTTTAGTTCTTACAGTGGTTCGTATGAAGCAAC
2556	S401_100720	G/A	400	401	100720	NW_012224801.1	Significant	0.0574	0.00319	100738	zinc transporter	3e-21	upstream_gene_variant	TAATTGAAATCTAACTGACAATATAAGACTGGAGCGTTCCACTCCCCAGGGCTGCTGTCTATCA
2566	S409_5848	G/A	408	409	5848	NW_012224809.1	Significant	0.0333	0.00531	5873	N/A	N/A	intergenic_region	TAATACTCTTGCAGGTACTCCACATCATTTGCTTATGTAACATAATTACACCTCTTGTTGTTCA
2567	S409_48771	C/G	408	409	48771	NW_012224809.1	Significant	0.0478	0.00531	48759	N/A	N/A	intergenic_region	TAATCTTCTCCTGGTAGAGTTACCTGAGGGAAAAAGGTACATGCTTCATACTGAAAGTGGG
2586	S413_53655	A/C	412	413	53655	NW_012224813.1	Significant	0.028	0.00621	53687	N/A	N/A	intergenic_region	TAATCCCATGGATCCAAATACACTCTCGTCCATGCAAACGTCTGTCTGGCTGCTTGTAATGACC
2735	S458_70066	G/A	457	458	70066	NW_012224858.1	Significant	0.0353	0.00375	70095	nuclease harbI1	1e-23	upstream_gene_variant	TAATTTCTGAGTATAAGTATAAAAAAATTTCTAAAATAATTACAGAACTGTGGGTATAAAACCA
2737	S458_70080	T/C	457	458	70080	NW_012224858.1	Significant	0.0436	0.00428	70095	nuclease harbI1	1e-23	upstream_gene_variant	TAATTTCTGAGTATAAGTATAAAAAAATTTCTAAAATAATTACAGAACTGTGGGTATAAAACCA
2779	S467_223433	C/T	466	467	223433	NW_012224867.1	Significant	0.0846	8.87e-05	223419	N/A	N/A	upstream_gene_variant	TAATTTTTGTAGTACATCACAATGGTGTTGGAATACTTTTACCCCTATCTTTTACTTCTTTTTT
2791	S469_1149137	T/C	468	469	1149137	NW_012224869.1	Significant	0.0541	0.000422	1149159	chromodomain Y protein	5e-26	intron_variant	TAATATCAGATTACTATCATGTACAGTTTATAGAACAGAATGTATAGTTATTATTTCACACAAT
2797	S469_1982316	T/A	468	469	1982316	NW_012224869.1	Significant	0.0307	0.00655	1982333	chromodomain Y protein	1e-23	intron_variant	TAATCCCTCATCTCCTCTCCGTCGTGCGCACGTTTGTGCATATGTGCGCCTCATCCGTCTGTCT
2820	S470_3309721	G/A	469	470	3309721	NW_012224870.1	Significant	0.0808	1e-07	3309690	neuronal migration protein	8e-26	intron_variant	TAATTTCTCAGACTTCTGCCCGTTTCCATCCGAGCTGCTGGCTGCTGATAGCGCTAAAGGAGAG
2822	S472_182079	T/C	471	472	182079	NW_012224872.1	Significant	0.0414	0.00466	182059	tetraspanin	1e-14	upstream_gene_variant	TAATTATATCCTGGAAAACTCTTTTGCTTCAGCCAAACAGAAGCAAAAAGCACTGAACAGT
2853	S487_128401	A/G	486	487	128401	NW_012224887.1	Significant	0.0639	0.000652	128348	GDNF family receptor alpha	5e-26	intergenic_region	TAATTTGTCTGCTACTTTTTTCCAGCCCTCTCTCCTGGCTTTAGCAGACTTTGAGGTGTTCACT
2857	S488_40707	A/G	487	488	40707	NW_012224888.1	Significant	0.0273	0.0069	40661	N/A	N/A	intergenic_region	TAATACAAATGGAAAATAACAAAGGCCCAAGTGAAGAACCCTGTGGGATACCTTTATCTACGCC
2869	S491_90523	T/C	490	491	90523	NW_012224891.1	Significant	0.0279	0.00609	90537	coiled-coild domain containing	5e-26	intron_variant	TAATTCTACCCGAAAGGGAAATATACAATTTATCCCAGTTTTGTAACAAAATTTGAGTTTTCTG
2925	S497_183013	T/G	496	497	183013	NW_012224897.1	Significant	0.0691	4.78e-05	182990	myelin protein	1e-20	intergenic_region	TAATTCTAAGAGCTAAGGGAATGTATGGATCAATGGAGCTGTGACTCTGTGTAAGTGTGGCAAC
2927	S497_183032	G/C	496	497	183032	NW_012224897.1	Significant	0.0784	0.000165	182990	N/A	N/A	intergenic_region	TAATTCTAAGAGCTAAGGGAATGTATGGATCAATGGAGCTGTGACTCTGTGTAAGTGTGGCAAC
2928	S497_183039	T/A	496	497	183039	NW_012224897.1	Significant	0.079	1e-07	182990	N/A	N/A	intergenic_region	TAATTCTAAGAGCTAAGGGAATGTATGGATCAATGGAGCTGTGACTCTGTGTAAGTGTGGCAAC
2970	S523_18664	C/T	522	523	18664	NW_012224923.1	Significant	0.0312	0.00722	18656	transposable element?	3e-06	intergenic_region	TAATCATCTTGAAAACAAAAGGACTGACTT
3009	S531_204695	A/T	530	531	204695	NW_012224931.1	Significant	0.0393	0.00708	204743	EF-hand domain family/myosin regulatory light polypeptide	5e-26	intron_variant	TAATTGAAATACAACAAACACTTTACAGAATAAATATGATGGGGCTAGTAGTACATTTTGTTTG
3013	S531_204717	T/A	530	531	204717	NW_012224931.1	Significant	0.031	0.0059	204743	EF-hand domain family/myosin regulatory light polypeptide	5e-26	intron_variant	TAATTGAAATACAACAAACACTTTACAGAATAAATATGATGGGGCTAGTAGTACATTTTGTTTG
3034	S535_24075	G/C	534	535	24075	NW_012224935.1	Significant	0.0537	0.00218	24121	N/A	N/A	intron_variant	TAATGATAATAGTAATCCTTATCATGATGATCATGATCATGATCATGATCATCAGCAGCAGCAG
3153	S586_24038	G/A	585	586	24038	NW_012224986.1	Significant	0.0461	0.00227	24015	guanylate kinase	3e-21	intron_variant	TAATAAATACAGGCACCACGAGCGTATCAGACACCGGCTAATAGAAAAACCAAAGCATATACCG
3164	S589_44511	C/T	588	589	44511	NW_012224989.1	Significant	0.0495	0.00132	44496	1-phosphatidylinositol	3e-21	intron_variant	TAATCAGAGAAGCAGTCAAGAAGTCCATGCTCACTCTGGAGGAGCTGTGGAGGTCCACAACTCA
3167	S589_44520	C/T	588	589	44520	NW_012224989.1	Significant	0.056	0.00176	44496	1-phosphatidylinositol	3e-21	intron_variant	TAATCAGAGAAGCAGTCAAGAAGTCCATGCTCACTCTGGAGGAGCTGTGGAGGTCCACAACTCA
3232	S605_127824	T/A	604	605	127824	NW_012225005.1	Significant	0.0393	0.00708	127772	N/A	N/A	intergenic_region	TAATAAATAAATAAAACCTATAAATGTTTTACCTATCTAAGTGAGTTTATTCTGAGTCAGGACA
3238	S606_133759	G/T	605	606	133759	NW_012225006.1	Significant	0.0495	0.000788	133709	neural proliferation	1e-26	intron_variant	TAATAATGGTTAGCTAGCAGGTGCTCTTTCAGGTAGCTAGCTAGATCCAGGAGGTTAGACTATT
3299	S642_63771	C/G	641	642	63771	NW_012225042.1	Significant	0.0343	0.00431	63756	N/A	N/A	intergenic_region	TAATTTATGCAATTGGATATTGTTTATTTGAAAGCATTAGAAGTGCAGTTTCTTGTCTCTCCTT
3338	S647_99164	G/A	646	647	99164	NW_012225047.1	Significant	0.0537	0.00218	99125	N/A	N/A	intergenic_region	TAATACCTTTGCGCAATAAGCCAGGGAAAGGTCAGTCCTGCCCAATTGTGGTGATAAGCACCTA
3385	S666_123130	A/G	665	666	123130	NW_012225066.1	Significant	0.0358	0.00439	123186	N/A	N/A	intergenic_region	TAATACAAAGAACAACAGACCAGAGACGGGACATTTCTCTGCTCTGAGGCTGAGCACGTTGTAA
3391	S668_64447	G/A	667	668	64447	NW_012225068.1	Significant	0.0339	0.00461	64452	coatomer subunit beta	1e-11	intergenic_region	TAATTTGATTATACCTCCGGGAGGTTAGGGGTTGCTTTAGTGATTGGTTGCTAAAATTGGTT
3392	S668_64448	C/A	667	668	64448	NW_012225068.1	Significant	0.0513	0.00081	64452	coatomer subunit beta	1e-11	intergenic_region	TAATTTGATTATACCTCCGGGAGGTTAGGGGTTGCTTTAGTGATTGGTTGCTAAAATTGGTT
3421	S670_93858	T/C	669	670	93858	NW_012225070.1	Significant	0.0539	0.00351	93799	N/A	N/A	intergenic_region	TAATAATAATAATCATATTCAATCAGCTTCTGGCATAACATATAAAAAACAAGCCCAAAACAAG
3440	S697_85904	A/G	696	697	85904	NW_012225097.1	Significant	0.1063	1e-07	85890	olfactory receptor	2e-05	intergenic_region	TAATTTGCCTTGTAAAATATTCTTCAATATTTTTTT
3544	S731_52588	G/C	730	731	52588	NW_012225131.1	Significant	0.0341	0.00561	52648	N/A	N/A	intergenic_region	TAATGACAGTCCCTAATTCATGAGAGGTGTGGTATGACTAAAGTTTATCGTAGCTATGAAGAAT
3588	S762_58807	G/T	761	762	58807	NW_012225162.1	Significant	0.057	0.00113	58745	leukocyte immunie-type receptor	5e-23	intron_variant	TAATCAAATCAACACAGAAGCAGTTCACCAGACAACTTTATGAATATCAAGATCCAAATCCAGC
3589	S762_58818	T/A	761	762	58818	NW_012225162.1	Significant	0.0646	0.00177	58862	leukocyte immunie-type receptor	3e-21	intron_variant	TAATTACTGTTCCTCTTTTATGTTATTTGTTTGGTCCCATCCCATGGATTTTCTGCTGGATTTG
3596	S767_56397	G/A	766	767	56397	NW_012225167.1	Significant	0.0269	0.00729	56390	Neuronal acetylcholine receptor subunit alpha-10	2e-15	intron_variant	TAATTATGTCTAAAATAGGACCACTGATCAAAGGGAATATGTCCTT
3600	S773_61782	A/C	772	773	61782	NW_012225173.1	Significant	0.0423	0.00681	61839	N/A	N/A	intergenic_region	TAATTTTTCCCTTTTCTGGCAACGTCAGACAAAAGATGAATGTGAAGGCACAAGGTTGTGTCAC
3674	S789_2733418	C/T	788	789	2733418	NW_012225189.1	Significant	0.0539	0.00103	2733476	interleukin-1 receptor	4e-23	intron_variant	TAATGTTCAGATATAAAATGAAAGAACTGGTTGGGTTACACAGGAACATAGCTTGTGTG
3715	S790_3377522	C/T	789	790	3377522	NW_012225190.1	Significant	0.0689	0.00058	3377529	transmembrane protease serine	4e-11	upstream_gene_variant	TAATATCACAAATCCATAAAACTTTTTTTAGGATATCAGATACGAAGTTAGAATGCCCAAAATA
3767	S811_15066	T/C	810	811	15066	NW_012225211.1	Significant	0.0428	0.00631	15049	N/A	N/A	intergenic_region	TAATGAAGACTTTCTTCTTGTCACTTTCCCATAAAGGCCAGATTTTGGAGTGCTCAGTAGATGT
3793	S830_68699	T/G	829	830	68699	NW_012225230.1	Significant	0.0918	1.66e-05	68757	N/A	N/A	intron_variant	TAATAAATAAAGTTGAAGATTATAATGCACAATAAATAAGGTAATTATTACAAAGGGAAAT
3991	S951_112	T/G	950	951	112	NW_012225351.1	Significant	0.0273	0.00672	145	N/A	N/A	intergenic_region	TAATAAACCTTCTTTCCACAACATATATGCATTTTCAATATCAAAAAACACTGCTGCAATACTT
4092	S1009_52452	T/A	1008	1009	52452	NW_012225409.1	Significant	0.0291	0.00558	52486	dynactin subunit 1	9e-11	intron_variant	TAATTTTAGAAATATTGAGAATAAAGTGGAAATAATATCTTT
4228	S1085_21981	C/G	1084	1085	21981	NW_012225485.1	Significant	0.0829	0.000272	21937	N/A	N/A	intron_variant	TAATAAACAATAAAGAAATCCTTATTAGGTGCATAACATAAGGCCTCCGCCATGCATTTTCAAT
4232	S1089_34171	A/G	1088	1089	34171	NW_012225489.1	Significant	0.1192	1e-07	34126	Phosphoinositide kinase	7e-22	intergenic_region	TAATCAATGGCTAGCAAGAGACAAAACTCATTGGTTTTTGCTTACAAGGTATGAAATGTTT
4315	S1170_32739	A/T	1169	1170	32739	NW_012225570.1	Significant	0.1067	1e-07	32716	nesprin-2/spectrin beta chain brain 1-like	2e-19	intron_variant	TAATTGGTATAAGGAATAAAAACTCAATATCACAGCTAAGATCATAAAACAGTGACAACAAT
4318	S1170_32765	G/A	1169	1170	32765	NW_012225570.1	Significant	0.0949	1e-07	32716	nesprin-2/spectrin beta chain brain 1-like	2e-19	intron_variant	TAATTGGTATAAGGAATAAAAACTCAATATCACAGCTAAGATCATAAAACAGTGACAACAAT
4320	S1170_32767	A/G	1169	1170	32767	NW_012225570.1	Significant	0.0949	1e-07	32716	nesprin-2/spectrin beta chain brain 1-like	2e-19	intron_variant	TAATTGGTATAAGGAATAAAAACTCAATATCACAGCTAAGATCATAAAACAGTGACAACAAT
4322	S1170_32776	A/T	1169	1170	32776	NW_012225570.1	Significant	0.1098	1e-07	32827	nesprin-2/spectrin beta chain brain 1-like	3e-24	intron_variant	TAATCAATCAAAAGGCATTTTGTCAACTCTTTTGGTAAAATGTTATTGTTTTTGTTGTCACTGT
4375	S1197_48753	G/A	1196	1197	48753	NW_012225597.1	Significant	0.0646	0.00177	48770	N/A	N/A	intergenic_region	TAATAACTTCAGTTATACGCACCACCAGGCGGGCACCTTCCTCAACTTCTTCAGAAGTTGAACG
4644	S1407_33558	G/T	1406	1407	33558	NW_012225807.1	Significant	0.0398	0.00255	33577	zinc finger?/pol polyprotein	8e-19	intergenic_region	TAATCGAAAACTGGCGACCAATTACTTTACTAAATAATGACTATAAGATACTAGCATCTATCTT
4650	S1418_6764	C/T	1417	1418	6764	NW_012225818.1	Significant	0.0395	0.00697	6725	N/A	N/A	upstream_gene_variant	TAATTTGACATTTGTATAAATATTCATTGACAGGAAAGTCGAGTCCTGCAGAGGCGGATGAAGC
4719	S1475_1707	C/T	1474	1475	1707	NW_012225875.1	Significant	0.1142	1e-07	1762	MYCBP-associated protein	1e-23	intron_variant	TAATAACTTGATGACAAAGCGATGACTTTGTGCTACCTGGTTTTCAGGAGTGGCTGTAGAAATA
4742	S1508_18340	T/A	1507	1508	18340	NW_012225908.1	Significant	0.0428	0.00705	18331	N/A	N/A	intergenic_region	TAATACCGAAACCAAAACAGAGTGATTTTGATAGTGGTTGGATGTAGTACTGCACCAAGTTGTC
4765	S1556_17199	T/A	1555	1556	17199	NW_012225956.1	Significant	0.0578	0.00249	17177	N/A	N/A	downstream_gene_variant	TAATCAAAATCCCGAAAAAGATAGCTTTT
4817	S1659_3576	A/T	1658	1659	3576	NW_012226059.1	Significant	0.065	0.000504	3532	CD48 antigen/hepatocyte cell adhesion molecule	5e-26	intergenic_region	TAATTCATTTCTTCCCCTCTTCTAAATAATCCCATCATCAGCAAACAATGAGACTCCCATATAT
4827	S1661_23574	C/T	1660	1661	23574	NW_012226061.1	Significant	0.0413	0.0028	23558	N/A	N/A	downstream_gene_variant	TAATTTTGTTAGGCAGTACTCTGGCTCCTATTGCAGCTGAGTTTGTTCTGAAATTGGCAG
4901	S1791_15285	C/T	1790	1791	15285	NW_012226191.1	Significant	0.0398	0.00306	15227	retrotransposon/polyprotein	3e-18	intergenic_region	TAACTGGGTGGACCGTCGGATAGAGTCCTGGTCCTCTAGTTGCCATGCTGCCTGTTTACAGTCA
4919	S1812_2578652	T/C	1811	1812	2578652	NW_012226212.1	Significant	0.0909	9.02e-06	2578607	cAMP and cAMP-inhibitied cGMP	2e-16	intron_variant	TAATTACACTTTAGTTGATTCAGTCCAACTTTGCGGTAGGTATAGCAGTTGATAAATGAAATCC
4938	S1813_2094287	G/A	1812	1813	2094287	NW_012226213.1	Significant	0.0608	0.00179	2094256	cGMP-dependent 3',5'-cyclic phosphodiesterase	2e-28	intron_variant	TAATGTGTAAGCATGATTCACACATGCCAGAGAGCCAGATGGTCTTCTGCAACCTGCTTCTTTA
4984	S1930_10925	C/T	1929	1930	10925	NW_012226330.1	Significant	0.0567	0.000869	10918	N/A	N/A	intergenic_region	TAATCATTGTCTTTATGCCTGCTCTGCTGCCAGCATTTTGTAAAGCTGTAGTTCAGGCTT
5168	S2301_6877	C/G	2300	2301	6877	NW_012226701.1	Significant	0.0471	0.00583	6847	tubulin alpha-1a chain	8e-19	upstream_gene_variant	TAATTGTTTCCTGCTGTTTTGAATATTTTCGGTTCTGCGTGAAAGTCCTGTTGACAGCAGAAGT
5235	S2462_9641	G/C	2461	2462	9641	NW_012226862.1	Significant	0.0522	0.00244	9671	N/A	N/A	upstream_gene_variant	TAATTTTGTACGTAGATCTCAGTGCAGAAAGAGTTCCATCATGTGAGGAGTCCAACATCTGTGT
5432	S2613_12657	T/A	2612	2613	12657	NW_012227013.1	Significant	0.079	0.000385	12606	N/A	N/A	intergenic_region	TAATCAGCTTGCCCAGTGATGAAAGACAGGAAACAAAGGAGCTGTTGACGTTCAGGAAGTAGTG
5643	S3450_7524	A/G	3449	3450	7524	NW_012227850.1	Significant	0.0643	0.00097	7534	Interphotoreceptor matrix proteoglycan	0.0002	intergenic_region	TAATGCATTGTCTGGATGTTTTATAGTATTT
5651	S3459_5676	C/A	3458	3459	5676	NW_012227859.1	Significant	0.0429	0.00384	5644	N/A	N/A	intergenic_region	TAATTTTTGTGGTTGAAGCAGACCCAGTGAGGCATGGACTACATCCTGCTTCACCTTT
5663	S3491_36	C/G	3490	3491	36	NW_012227891.1	Significant	0.0302	0.00679	-1	N/A	N/A	upstream_gene_variant	TAATCCCTGATTTAGCTTTTTTTTTTCATTTCTATTACTCATAGAATAAGTTT
5708	S3604_1236	C/T	3603	3604	1236	NW_012228004.1	Significant	0.0477	0.00493	1255	phosphate 1 regulatory subunit	2e-25	intergenic_region	TAATTTTTCATGTAAAGATGTGACAAAGAAATGAAAAATAAAGCTAAATGATCTGATCTTGTTA
5773	S3785_2304	G/T	3784	3785	2304	NW_012228185.1	Significant	0.0449	0.00673	2313	N/A	N/A	intergenic_region	TAATTCTACCAGGACCATTGTTGAGCTGCTTT
5775	S3814_5747	C/T	3813	3814	5747	NW_012228214.1	Significant	0.0465	0.00215	5793	N/A	N/A	intergenic_region	TAATCAATCTATGCTTCTATAAAGGAAACTTCCCCATACCATTATAACAAATTCAATTCATTTC
5789	S3945_3973	A/T	3944	3945	3973	NW_012228345.1	Significant	0.0344	0.00654	4030	N/A	N/A	intergenic_region	TAATAAGAAAAAAGACAGACAAATCTCCCAGGCCTAATTCTGTAAGATCAAACAAAACATTTCC
5823	S4127_619	C/T	4126	4127	619	NW_012228527.1	Significant	0.045	0.00256	571	N/A	N/A	intergenic_region	TAATCACTGTAAATATGGGCAGACATAAAAATATGTTTTTTTTCTTTTTT
5886	S4393_835	G/A	4392	4393	835	NW_012228793.1	Significant	0.0396	0.00184	880	N/A	N/A	intergenic_region	TAATTGATTTGTCAGGTAGCCCATAGAGGAGAGAATTGCAATAATCTAAGTGGGAGGTGACCAG
5941	S4646_1007	C/A	4645	4646	1007	NW_012229046.1	Significant	0.0362	0.00346	994	N/A	N/A	intergenic_region	TAATTGAGGAGAACAAAAGTAATCCTGGATTTCTCTTCAGTACAGTTGCCAAACTTACACAGAG
6112	S5667_302	T/G	5666	5667	302	NW_012230067.1	Significant	0.04	0.00612	297	zinc finger	5e-26	intergenic_region	TAATATTATTATATCAAATTACAAGTGTAACTGTATGTTAGGAATTAGGAAGAGGTTACTTTTA
6174	S5901_4090	T/C	5900	5901	4090	NW_012230301.1	Significant	0.0401	0.00344	4061	N/A	N/A	intergenic_region	TAATTACTTTGTCATGGGAGGACCCATCGTCTTATTATTCAACACTCTACTAGTTCAACTTT
6225	S6595_2064	C/T	6593	6595	2039	NW_012230995.1	Significant	0.0419	0.00412	2077	transcription factor	3e-15	intergenic_region	TAATGCCAAAGATTGTGTGATTAGAAAGAATCGAAGAGCGGAGACTATTTTGACAAGACAAAGA
6420	S9856_615601	A/G	9854	9856	615601	NW_012234255.1	Significant	0.0538	0.00258	615605	gtp binding protein	1e-23	intergenic_region	TAATCCACTGAACGTTGTCTGAATTTGGAAAGAGTATGACGGAAATCTGAACACGTCTCGGCTG
6441	S9857_1292819	C/G	9855	9857	1292819	NW_012234256.1	Significant	0.0464	0.00469	1292865	N/A	N/A	intergenic_region	TAACCAGAAAGTAGGTCATTCTGTCATTTTCCCTTTCTGTTTACCTGCTAAAGAATAACAAATG
6475	S9858_294979	T/G	9856	9858	294979	NW_012234257.1	Significant	0.107	1e-07	295040	Calcium/calmodulin-dependent protein kinase type/mitotic arrest deficient	8e-22	intron_variant	TAATTTTCAGGACTGTTCAGGCTTTTAGTACTCAGGGAGTTCTCAGAAGATGAGCTGATCCAAT
6476	S9858_294993	T/A	9856	9858	294993	NW_012234257.1	Significant	0.0502	0.000805	295040	N/A	N/A	intron_variant	TAATTTTCAGGACTGTTCAGGCTTTTAGTACTCAGGGAGTTCTCAGAAGATGAGCTGATCCAAT
6522	S9859_481506	C/T	9857	9859	481506	NW_012234258.1	Significant	0.0603	0.0013	481459	N/A	N/A	intergenic_region	TAATGGAAGTAAAAGTGCTTTCAATGACTCTGTCAAGAAATGAGATGTAGTT
6550	S9859_3380678	C/T	9857	9859	3380678	NW_012234258.1	Significant	0.0784	0.000165	3380661	N/A	N/A	intron_variant	TAATCAACAGACCATGACATTT
6566	S9860_2530977	T/G	9858	9860	2530977	NW_012234259.1	Significant	0.0782	0.000134	2530984	cadherin	5e-26	intron_variant	TAATAAAAAGATAGAAATTGCAGCGGGATAGTTTTCTGCTTCACAGGCTTTCAGGTATGACCAC
6604	S9861_2762853	C/T	9859	9861	2762853	NW_012234260.1	Significant	0.0395	0.00697	2762790	fibroblast growth factor	5e-26	intron_variant	TAATATCCGCCTGTGCATTGGAGTGTGTCTGTGTTTGCACTTTATGACTTACTGACATCGAAAC
6605	S9861_3212473	C/G	9859	9861	3212473	NW_012234260.1	Significant	0.0429	0.00225	3212535	fibroblast growth factor	5e-26	intron_variant	TAATATATCACTGCTAACAGCTCCAGATCCACGTGTTGTGACAATAAATATGACAGGTTCGACA
6608	S9861_3333732	C/T	9859	9861	3333732	NW_012234260.1	Significant	0.0636	0.000155	6054236	fibroblast growth factor	3e-24	intron_variant	TAATTTGAAAGAGGAGTGCAGGTTCTTATCTCCAGCTGTAAATGGGCGAGAGGCGGGGGTTGTT
6610	S9861_3767374	C/T	9859	9861	3767374	NW_012234260.1	Significant	0.0516	0.0014	3767388	N/A	N/A	intron_variant	TAATAGCAATCCCAGGCGACAGCCCTCTACCCGAAAGCCCTGCCTCACTCCGCCTCTCAT
6625	S9861_6054254	C/G	9859	9861	6054254	NW_012234260.1	Significant	0.0388	0.00595	6054236	N/A	N/A	intron_variant	TAATTTGAAAGAGGAGTGCAGGTTCTTATCTCCAGCTGTAAATGGGCGAGAGGCGGGGGTTGTT
6670	S9863_137516	C/T	9861	9863	137516	NW_012234262.1	Significant	0.0286	0.00555	137533	AT-rich interactive domain	2e-11	intron_variant	TAATAGACATGCTCCTTATAGTTCACCAACTGTACATTT
6719	S9865_958419	G/A	9863	9865	958419	NW_012234264.1	Significant	0.093	1e-07	958476	glutamate receptor/extracellular calcium-sensing receptor	5e-26	intron_variant	TAATGATAGCGTTGTTTTCAGTGGTGATGCATTCTCATGTTACCTAAACTGCGCCTGCCAACGG
6745	S9866_2005546	T/G	9864	9866	2005546	NW_012234265.1	Significant	0.0702	1e-07	2005513	N/A	N/A	intron_variant	TAATTCCAAGACAACTTTACTTATTTTTAGGTCTCTTTTTGCAGTGTATAGGTGCATGAAAAGT
6769	S9867_2557691	A/T	9865	9867	2557691	NW_012234266.1	Significant	0.0435	0.00233	2557657	N/A	N/A	intergenic_region	TAATCCCAAACCACTGTGAGACTTCCAGCAAGAAAGGAAAGCGTTTACAAGACAGTGGTGAGAT
6828	S9869_295470	G/A	9867	9869	295470	NW_012234268.1	Significant	0.0644	0.00125	295517	disintegrin and metalloproteinase domain-containing	5e-26	intron_variant	TAATACCTTTCTCTGCTTGTCAGCTCTGGAACTAACTCCCTGAAAACCAGAGATGAGTAGAAAC
6862	S9869_1625530	C/A	9867	9869	1625530	NW_012234268.1	Significant	0.0605	0.000926	1625551	disintegrin and metalloproteinase domain-containing	5e-26	intergenic_region	TAATATTAGGCCGTTCTCAATGATCACGTTTTCTTTGATCACGGCAAGCTGCTGCTTTACTGCG
6867	S9869_2559448	A/G	9867	9869	2559448	NW_012234268.1	Significant	0.0492	0.00124	2559422	disintegrin and metalloproteinase domain-containing	1e-23	intron_variant	TAATTCAATTAGTTTTTTGATTATGTAGGGAAAATAATTGCTACGATCTTTTGCTTTGAGAATT
6881	S9870_74854	G/A	9868	9870	74854	NW_012234269.1	Significant	0.0649	0.00155	74903	F-box and WD repeat domain/E3 ubiquitin	5e-26	intergenic_region	TAATATCACATGAATAACAATGGCAAATGACTAATCCAAAATCAAAGAACGTCGTCGTCGTCGT
6898	S9871_30020	A/G	9869	9871	30020	NW_012234270.1	Significant	0.0664	0.000136	30078	cadherin	8e-19	intron_variant	TAATGAGCACAACAGATGTAACACAACTGGACATGAAAATCAGTGCATTACCTGCAATCACGCT
6924	S9871_2923193	G/C	9869	9871	2923193	NW_012234270.1	Significant	0.0489	0.000885	2923136	N/A	N/A	intron_variant	TAACCCTTTTTCATTTACGCTCTCTGGAAGCAAACAAGGCACATCTGTAGGATGTGGTGTTTGC
6941	S9872_931226	C/T	9870	9872	931226	NW_012234271.1	Significant	0.0515	0.000804	931170	optic lobes/calpain	2e-15	intron_variant	TAATTTGGACTGTGATGTGTCTTTACAGCTGGAGGAGAAGCTAAATGCCACGGAAGTT
7012	S9876_2410583	T/C	9874	9876	2410583	NW_012234275.1	Significant	0.1019	1e-07	2410562	N/A	N/A	intergenic_region	TAATTTCTATAACAGAGGAATTGATGAGGTCATCTCTGCAAGGAATGTACAACTCAGCAGAACT
7054	S9878_400580	C/G	9876	9878	400580	NW_012234277.1	Significant	0.0689	0.00058	400592	orofacial clef 1 candidate	5e-26	intron_variant	TAATGGATGTGTGCCTTGTGCATCTTATTCATTTTGAATATTTTCTCCATTTTTACCCCAGTTG
7064	S9878_2708894	A/G	9876	9878	2708894	NW_012234277.1	Significant	0.045	0.00562	2708858	orofacial clef 1 candidate	2e-16	intron_variant	TAATTCAGGGTTGTCGCACTTCACAGCAGAGTGGACAGATTCACTCCGAGTGTTTTGGTTCTTT
7135	S9881_2788236	G/A	9879	9881	2788236	NW_012234280.1	Significant	0.042	0.004	2788178	amine oxidase	5e-26	intron_variant	TAATCCTAAAAGTTGCAAGCCAGACCTTGGAGGGGTTGGAGGTTGGGATCTGGGGGTGGGTTTG
7136	S9881_2788247	C/T	9879	9881	2788247	NW_012234280.1	Significant	0.042	0.00689	2788298	amine oxidase	5e-26	intron_variant	TAATTCTCATGAGTGCATCAACTCTAGATCTACACCTGCCACCTGGATCCCGAACCCCAAACCC
7180	S9882_3187606	A/T	9880	9882	3187606	NW_012234281.1	Significant	0.0302	0.00679	3187553	N/A	N/A	upstream_gene_variant	TAATTTTTCTGCTGCTTTTTGCCAGCCCTCTCTCCTGGCTTTAGCAGATTTTGAGGTGTTCCTT
7246	S9883_2457423	A/C	9881	9883	2457423	NW_012234282.1	Significant	0.0591	0.000719	2457454	connector enhancer of kinase suppresor of ras	5e-26	intron_variant	TAATTATGGGATGGTGTGTTATTGAAATAATTTATATGTTTATTCATCTTTTTGCCAGAATTTG
7313	S9887_1360328	C/A	9885	9887	1360328	NW_012234286.1	Significant	0.0683	0.000642	1360290	N/A	N/A	intergenic_region	TAATGAATCACTTGTAAATAATGCCAGACTGAGCCTGAACCTCTGCAATGCCTCACAGTAAAGC
7320	S9887_2351656	A/T	9885	9887	2351656	NW_012234286.1	Significant	0.0453	0.00619	2351699	N/A	N/A	intron_variant	TAATTCCCAGGTTGCTGTGACTTTCTTGTGGGTTTTGGCAGCTTGCGTTGAGTCTGAAACAAAG
7323	S9887_2415957	G/C	9885	9887	2415957	NW_012234286.1	Significant	0.0857	1.36e-05	2415911	N/A	N/A	upstream_gene_variant	TAATCAAACAATGCCTTGTAAAGCTGCAAATAAAATGGTGTAAACGGTATTTATAGAAAATTTG
7333	S9888_1797236	T/A	9886	9888	1797236	NW_012234287.1	Significant	0.0912	1e-07	1797220	centrosomal protein	4e-05	intron_variant	TAATTTAGGAGCTCCATGTGAAGTGTTT
7398	S9889_2547921	T/C	9887	9889	2547921	NW_012234288.1	Significant	0.0495	0.00132	2547888	Serine/arginine repetitive matrix/ nipped B-like protein	1e-23	intron_variant	TAATAACAGAGTTGGCCAAGCAGTACCATACAATGATGTCATCAGTGACTTTGCCTCCAG
7404	S9890_778734	G/T	9888	9890	778734	NW_012234289.1	Significant	0.0846	8.87e-05	778696	metabotropic glutamate receptor 4	5e-26	downstream_gene_variant	TAATCATGTCCTGCATTACTCAACCATAGGGCCGGCGAGGTACACCTGCAAGCTGGACCATCTT
7415	S9890_1305299	A/G	9888	9890	1305299	NW_012234289.1	Significant	0.0454	0.00257	1305257	metabotropic glutamate receptor 4	3e-12	intron_variant	TAATTCTTGGTCCAAGAAGGATAGCATACCTGCATCTACAGCGCACCGGAAAAAAAATAAAAGT
7450	S9892_2297309	T/G	9890	9892	2297309	NW_012234291.1	Significant	0.0495	0.00302	2297303	N/A	N/A	upstream_gene_variant	TAATCAGGAGTCTTGAACAGGAAAGAGAGCAGGACAGTCTAATAAATCTCGTAATAAAAGGTCC
7451	S9892_2297310	G/A	9890	9892	2297310	NW_012234291.1	Significant	0.0707	0.000587	2297303	N/A	N/A	upstream_gene_variant	TAATCAGGAGTCTTGAACAGGAAAGAGAGCAGGACAGTCTAATAAATCTCGTAATAAAAGGTCC
7472	S9893_395413	A/G	9891	9893	395413	NW_012234292.1	Significant	0.0689	1e-07	395476	N/A	N/A	intron_variant	TAATTTGTTTCCAAAAAACAATGTCATCATACAACATCATATTGCAAAGGTTTTTCATTGGTTA
7503	S9894_250069	C/G	9892	9894	250069	NW_012234293.1	Significant	0.0427	0.00401	250038	catenin-delta-2	7e-19	intron_variant	TAATTGTTACACAGCCAAAAATTGCAGACCTGTGCGATTTGGAAATTGTCTTGTTTTTTTTGTT
7538	S9896_1018299	C/T	9894	9896	1018299	NW_012234295.1	Significant	0.0449	0.00599	1018255	N/A	N/A	upstream_gene_variant	TAATTCAGGGTGGAGGAGGCAGTGTGGATACAGGATAGCAGCCACGCTACACGTCATAAACTGA
7626	S9900_2436786	C/A	9898	9900	2436786	NW_012234299.1	Significant	0.0419	0.00518	2436804	N/A	N/A	intergenic_region	TAATTACTCCCAGTCAGTTTCTGTGTTTATCTCTCCTCCCTTCCTGTTCCCTGCCTTTCTTCTC
7643	S9901_1448637	A/T	9899	9901	1448637	NW_012234300.1	Significant	0.0731	1e-07	1448696	transmembrane protein	5e-26	intron_variant	TAATCATATATGTATACTTTGACTTACATCCACATTTTCTTCTGTTCGTCTGCATCGGTTGCTT
7673	S9902_636276	T/G	9900	9902	636276	NW_012234301.1	Significant	0.0432	0.0035	636250	ubiquitin carboxyl-terminal hydrolase/Ubiquitin specific peptidase 24	2e-28	intron_variant	TAATACCCTCAGCCTTGAGAATCACATAGAGCACTTTTGAATCCATCATCAGAAAGCAGCAAGA
7698	S9904_327007	A/G	9902	9904	327007	NW_012234303.1	Significant	0.0429	0.00225	326998	glutamate receptor, ionotropic, AMPA	3e-21	intron_variant	TAATCAAGGACTAGTCAATAATTGCATAACAAACTATGGATTCCATCGACCCCAAGACAC
7753	S9907_1169940	C/T	9905	9907	1169940	NW_012234306.1	Significant	0.0397	0.00308	1169889	vesicle-associated membrane protein 7	1e-20	upstream_gene_variant	TAATGCATAGTTTGAATGTATACACAGGAGAGTTACTGGCTATTTCAATGGCGTT
7772	S9908_2051724	A/G	9906	9908	2051724	NW_012234307.1	Significant	0.0867	1e-07	2051783	polymeric immunoglobulin receptor	1e-14	intron_variant	TAATCCAACCTAGCAGTTGTATGAATAATTTTGGACTCATCGTAAGTACTTGATTTTTTTTTTC
7781	S9909_398923	T/A	9907	9909	398923	NW_012234308.1	Significant	0.0413	0.00183	398948	N/A	N/A	intergenic_region	TAATCCCAACAGGATGTCATCTCACAAAATAAATACTGGAGACATGGCAGGGACTTAGATTTCC
7784	S9909_1096881	T/A	9907	9909	1096881	NW_012234308.1	Significant	0.0394	0.00368	1096841	N/A	N/A	intron_variant	TAATAATCCTGATGTATTCCCTATGCATGTTTGTTCCTAATATTATGTAATATAACAACTGTAA
7789	S9910_1545350	A/G	9908	9910	1545350	NW_012234309.1	Significant	0.0538	0.00229	1545397	N/A	N/A	splice_region_variant&intron_variant	TAATCAGCACAACTGGATCTGCATGGACGCCAGGCAGTACGGTGGGTTGCTCAAACAATGAACG
7791	S9910_1749061	C/T	9908	9910	1749061	NW_012234309.1	Significant	0.0511	0.00283	1749099	N/A	N/A	intron_variant	TAATTAGTGCAAAGTTGCAATGTAAATATCTTATCGCTGCATAATTGCTTGTGCTTCACATTGA
7814	S9910_1925602	C/T	9908	9910	1925602	NW_012234309.1	Significant	0.0488	0.00149	1925549	N/A	N/A	intron_variant	TAATTTGTCTTGCCAGGGTACAAAACATGATAAATACCTAATAATTTCCCGAGCGTCTGGAGCT
7834	S9911_3430869	T/A	9909	9911	3430869	NW_012234310.1	Significant	0.0514	0.00458	3430830	spectrin repeat containing, nuclear envelope 1	2e-16	intron_variant	TAATCAGGGACCCATGATACTCTGGAGGGGCTGCATAGAACCAGAGCTCAGATGGGAGAATATG
7838	S9911_4048930	T/A	9909	9911	4048930	NW_012234310.1	Significant	0.0584	0.00209	4048905	spectrin repeat containing, nuclear envelope 1	5e-26	intron_variant	TAATATTGCATAAAAATAATTGACCTGCTCCACAGAAAAGGGAAACAATTGGATAAAGTTAGAG
7839	S9911_4048946	A/G	9909	9911	4048946	NW_012234310.1	Significant	0.0491	0.00194	4048905	spectrin repeat containing, nuclear envelope 1	5e-26	intron_variant	TAATATTGCATAAAAATAATTGACCTGCTCCACAGAAAAGGGAAACAATTGGATAAAGTTAGAG
7843	S9912_104164	G/A	9910	9912	104164	NW_012234311.1	Significant	0.0316	0.00535	104134	E3 ubiquitin-protein ligase HERC4	3e-21	upstream_gene_variant	TAATTGATGAATCAGTGTGAGCGCCTCTACACAGTTCTGTTCACGCCACGCCAAAATGGAAAGA
7855	S9912_1320190	A/C	9910	9912	1320190	NW_012234311.1	Significant	0.0601	0.000125	1320198	E3 ubiquitin-protein ligase HERC4	8e-22	intron_variant	TAATAAATGTTCTGTACCAGTTTTACTCCTGCAGGGTCGTCGGAACATGCTTTGGCCACGCACA
7895	S9913_1680012	G/T	9911	9913	1680012	NW_012234312.1	Significant	0.0598	0.00151	1679974	short stature homeobox	2e-15	intergenic_region	TAATATTAGTCAAATATACCCGGAGTAACTGCAAAAAAGATGTTTT
7912	S9915_661713	G/A	9913	9915	661713	NW_012234314.1	Significant	0.0676	0.000855	661736	N/A	N/A	intergenic_region	TAATCGTTGACACTGAAGCTATACGGAAGCTAACTAATGACTGTGCCTCTCTTATAACCTTCCT
7919	S9915_682479	C/A	9913	9915	682479	NW_012234314.1	Significant	0.0446	0.00629	682487	N/A	N/A	intergenic_region	TAATTCAGTTCAGAGACTGTGTATCGATGTGTGACTCCATTGAATAACTTGCATATAAGTTCAT
7993	S9918_279027	A/C	9916	9918	279027	NW_012234317.1	Significant	0.0401	0.00932	279082	N/A	N/A	intron_variant	TAATATTTCAGTGCTCCTCGGGGATATTGTTTTTTTTTTCTTTTTTTCCTGCGGTTGTTGTCAC
7994	S9918_279028	A/C	9916	9918	279028	NW_012234317.1	Significant	0.0504	0.000997	279082	N/A	N/A	intron_variant	TAATATTTCAGTGCTCCTCGGGGATATTGTTTTTTTTTTCTTTTTTTCCTGCGGTTGTTGTCAC
8057	S9919_1159305	A/T	9917	9919	1159305	NW_012234318.1	Significant	0.0809	9.68e-05	1159258	Rho GTPase-activating protein 32	5e-26	intergenic_region	TAATTAGACTCTGGTAAGGTGAGCTGTCACAGAACAACTATGCTCTGATTACACTGTGAGCGGA
8076	S9920_606369	A/G	9918	9920	606369	NW_012234319.1	Significant	0.0779	1e-07	606362	N/A	N/A	upstream_gene_variant	TAATATAACACAGCAAAACTGTATCTGTCTTATGATTTCCATAAAACAGCAGGCGTTACCGTGT
8094	S9920_2029458	C/T	9918	9920	2029458	NW_012234319.1	Significant	0.0973	1e-07	2029493	Poly [ADP-ribose] polymerase 6	1e-23	intron_variant	TAATTGCTAGAGCCACGGGCTTGACGGACACGTATGAGACATATTCCTCGCACTTCCCATGTCT
8097	S9920_2029469	G/A	9918	9920	2029469	NW_012234319.1	Significant	0.0578	0.00019	2029493	N/A	N/A	intron_variant	TAATTGCTAGAGCCACGGGCTTGACGGACACGTATGAGACATATTCCTCGCACTTCCCATGTCT
8099	S9921_433951	T/C	9919	9921	433951	NW_012234320.1	Significant	0.0505	0.00484	433995	N/A	N/A	intron_variant	TAATATCCATGAGCAATGACGGCATGTTCCTCAGAAAGTCCCTCGTTTGGAATTATATCACTAT
8111	S9922_65637	C/T	9920	9922	65637	NW_012234321.1	Significant	0.0453	0.00619	65672	Teleost multiple tissue opsin a	3e-21	intron_variant	TAATCGAACAAAGTGCAAGAAATCACAGTAAAATTGAGGAAATGGAGAGTAAGAGCTGCATTGG
8132	S9923_19849	T/C	9921	9923	19849	NW_012234322.1	Significant	0.0479	0.00364	19835	N/A	N/A	intergenic_region	TAATTGAATCCATATTGTTTATGAAGAATCCCATAAAGTCATTACTGCTGAGAGCTAAGGGAAT
8143	S9924_1787752	A/G	9922	9924	1787752	NW_012234323.1	Significant	0.044	0.0066	1787731	Y+L amino acid transporter 1/Solute carrier family 7 amino acid transporter lig	5e-26	intron_variant	TAATTCTCATTCCCAGATGTGATTCAGTCATAACTCTTAGGCCTGAACCAGAATTATTATGGTT
8165	S9925_2037237	T/C	9923	9925	2037237	NW_012234324.1	Significant	0.0437	0.00415	2037210	transcription initiation factpr	2e-16	intron_variant	TAATCAGAAATCAGACTAGGCCTCCAGTTTTACATTCAGCTTCAAACATCCTGCAACTTGAGGT
8166	S9925_2037243	A/T	9923	9925	2037243	NW_012234324.1	Significant	0.0518	0.00367	2037210	N/A	N/A	intron_variant	TAATCAGAAATCAGACTAGGCCTCCAGTTTTACATTCAGTTTCAAACATCCTGCAACTTGAGGG
8237	S9928_1219812	C/T	9926	9928	1219812	NW_012234327.1	Significant	0.0341	0.0036	1219787	neurexin	1e-23	intron_variant	TAATTTCAGGGGTGTGCAGAATAAACGGGGCTGAACAGATATATTTTAGTTTATTTGAAGAAGT
8264	S9929_1800808	C/G	9927	9929	1800808	NW_012234328.1	Significant	0.0579	0.000207	1800871	adenylate kinase isoenzyme	1e-23	intron_variant	TAATTTGTTATTATTTATGAAAAATGTCTTATTTAGATTATAATTACCTACAAAATCCTGTCAG
8272	S9930_1043830	C/T	9928	9930	1043830	NW_012234329.1	Significant	0.0514	0.000659	1043808	T-cell activation RhoGTPase activating	2e-19	intron_variant	TAATAATCTAATATAATGTAACCAGAAGTCATTATCAGTCAATTCTGTACTCCTAATCAGATTT
8306	S9932_1854176	T/G	9930	9932	1854176	NW_012234331.1	Significant	0.0517	0.00293	1854148	N/A	N/A	intergenic_region	TAATACTCCATTGTGCCAAAGGCAATATTCCATCACAACTATATGCCTGTTGTTGACTTTGGAA
8332	S9934_1672355	A/C	9932	9934	1672355	NW_012234333.1	Significant	0.0386	0.00776	1672313	N/A	N/A	intergenic_region	TAATTGTATGACTTTTGCACCTCTTCACCCAAGGAGCAAATACAGAAATAAAAATTGAGTTTTA
8341	S9935_993838	C/T	9933	9935	993838	NW_012234334.1	Significant	0.0903	1e-07	993806	PiggyBac transposable element-derived protein 4	2e-16	upstream_gene_variant	TAATTTTGTTATTTCATGGCGCTTTATTGTGGCGCCCATTCAAACCAGGTGTTTCTGTGAACAG
8380	S9936_1190783	C/T	9934	9936	1190783	NW_012234335.1	Significant	0.107	1e-07	1190736	Ran-binding protein	2e-16	intron_variant	TAATACTAATAATGCTAAAGTAACATGGTTTCTATACTTTATAGTTTCCAATTTTATTATGGCT
8590	S9945_1399220	A/T	9943	9945	1399220	NW_012234344.1	Significant	0.0726	1e-07	1399268	POU domain, class 2, transcription factor	5e-26	intron_variant	TAATAGCGACCGTGAGAAAATCAGATGTAAACCTTCTAGACCAGAAGCTGAAATAGCCTACGAG
8652	S9948_1307810	A/T	9946	9948	1307810	NW_012234347.1	Significant	0.0659	0.00163	1307853	copine	5e-26	intron_variant	TAATCATGAATTTACCCACAAGCGGACAGAGAATAAAAACTATTCTGCTTCATTGAGTCCACAT
8670	S9949_409221	C/A	9947	9949	409221	NW_012234348.1	Significant	0.0447	0.0018	409235	lysyl oxidase	2e-05	intron_variant	TAATCCCATTACTAGATGTCATTT
8741	S9952_1411698	G/A	9950	9952	1411698	NW_012234351.1	Significant	0.0423	0.00681	1411672	N/A	N/A	upstream_gene_variant	TAATAAATAAAGTTGGAAATTATAACGCACAATAAATAAATAAGGTAATTATTACAAAGGCGAA
8748	S9952_1466056	T/G	9950	9952	1466056	NW_012234351.1	Significant	0.0347	0.00519	1466001	SNF-related serine/threonine-protein kinase	7e-16	intron_variant	TAATTGAAAACTCACCAAATAGGAGCTGAAGTTTTGTAATTTACAAATTTATTCTTGTTTTTCT
8785	S9954_219259	G/T	9952	9954	219259	NW_012234353.1	Significant	0.0376	0.00858	219286	zinc finger	8e-25	intron_variant	TAATTTTCAATTACAACAAGTAACACACAAAATAGATCACATAGATCAGATAACTGAACAAT
8808	S9956_91642	G/A	9954	9956	91642	NW_012234355.1	Significant	0.0477	0.00112	91615	N/A	N/A	intron_variant	TAATAATGGTTGGTCTTCAATCACGCCGAGCTGCAACTTTACTGCGAGGCATTGCAGAGGGTCA
8812	S9956_91657	T/A	9954	9956	91657	NW_012234355.1	Significant	0.0486	0.0014	91615	N/A	N/A	intron_variant	TAATAATGGTTGGTCTTCAATCACGCCGAGCTGCAACTTTACTGCGAGGCATTGCAGAGGGTCA
8881	S9961_271771	T/C	9959	9961	271771	NW_012234360.1	Significant	0.0432	0.00452	271740	membrane-associated ring finger (C3HC4) 2	5e-26	upstream_gene_variant	TAATTCCTCCTAAAGGCCGGAGTAATGTCAGTGCCGGTGAATGAGATGCCTGGCCCTCTGATAA
8930	S9963_1524616	A/G	9961	9963	1524616	NW_012234362.1	Significant	0.043	0.00749	1524627	N/A	N/A	upstream_gene_variant	TAATCATCTCTTGCTTGCATCCTCGCGTTTATGGAGGGCTGGCAACGCGCGCCCTGGGTTGGGG
8932	S9963_1525502	G/C	9961	9963	1525502	NW_012234362.1	Significant	0.0452	0.00269	1525535	N/A	N/A	upstream_gene_variant	TAATTCCTTTTTTTCCTCATTGATGCATCCTTTCACTGAATGTAGGTCAGAGGACCTCGGGGGG
8948	S9964_850315	A/G	9962	9964	850315	NW_012234363.1	Significant	0.0368	0.00229	850358	purinergic receptor P2Y, G-protein coupled/Chemokine-like receptor 1	7e-13	downstream_gene_variant	TAATATAAATGCCAAGCAGTATTTCCGCATTATAAAATGTTTATGGAAAAGGTAACAGGTGTAC
8955	S9964_1660849	A/T	9962	9964	1660849	NW_012234363.1	Significant	0.0594	0.000137	1660892	purinergic receptor P2Y, G-protein coupled/Chemokine-like receptor 1	1e-23	intron_variant	TAATTTGAGTTTATGTTTTGTGTTTATTAGGACAGTTTATATCTCCAAGTTGTTTCTTTGTTTG
8956	S9964_1660850	G/T	9962	9964	1660850	NW_012234363.1	Significant	0.0596	0.000636	1660892	N/A	N/A	intron_variant	TAATTTGAGTTTATGTTTTGTGTTTATTAGGACAGTTTATATCTCCAAGTTGTTTCTTTGTTTG
8988	S9967_506633	C/T	9965	9967	506633	NW_012234366.1	Significant	0.0453	0.00584	506583	monocyte to macrophage differentiation factor	5e-26	intron_variant	TAATGAACCCCGTGTCAGCGGCTCCCCTAACCATCGTACCTGGGGGACAACGAGCCGCTAATCG
8996	S9967_1121034	G/A	9965	9967	1121034	NW_012234366.1	Significant	0.0515	0.00339	1121044	monocyte to macrophage differentiation factor	3e-21	intron_variant	TAATTAGTTTTTTACTGCTGAAGGTGGTTCCACAAGCCGCAGGATCATGGTGGGTACTTTGTTT
9081	S9971_1087585	T/C	9969	9971	1087585	NW_012234370.1	Significant	0.0574	0.00182	1087553	N/A	N/A	upstream_gene_variant	TAATCTGCTCCCTCCACACTGGCAACACATTCTGATATTGTGTGCCAAAAGCAACTGGTTTCCA
9103	S9972_113556	G/A	9970	9972	113556	NW_012234371.1	Significant	0.0535	0.00363	113590	globoside alpha-1,3-N-acetylgalactosaminyltransferase	8e-19	downstream_gene_variant	TAATATAAAGTGGGGTTGGCACAAATAATACACCTACAAGAAAATCAGCAACAACTCATTTTTG
9105	S9972_113579	C/T	9970	9972	113579	NW_012234371.1	Significant	0.0378	0.00247	113590	potassium channel tetramerisation domain containing	5e-26	downstream_gene_variant	TAATATAAAGTGGGGTTGGCACAAATTATACACCCACAAGAAAATCAGTGGTAACACATTTTTA
9153	S9974_657070	G/A	9972	9974	657070	NW_012234373.1	Significant	0.0628	0.00036	657050	g-protein coupled receptor/corticotropin releasing factor	5e-26	intron_variant	TAATAAGTGTGTAATGGGATGTTTTGGGTGCCAGATATGCTTGTGGGACTGAGCTGAATACTGA
9166	S9974_1044876	G/C	9972	9974	1044876	NW_012234373.1	Significant	0.0303	0.00474	1044883	g-protein coupled receptor/corticotropin releasing factor	1e-23	upstream_gene_variant	TAATCTACACCCTTTTTCCTTGCCATGCATTTCAAATGCAAGTTTAGGCATGCAAGCGTT
9178	S9976_301422	T/G	9974	9976	301422	NW_012234375.1	Significant	0.0546	0.000387	301439	Sodium- and chloride-dependent GABA transporter 2	2e-28	intron_variant	TAATAATAGGGCTTGGACGTTATGACTTATTACTTTCCGCGGCTGTCGTGTTGACTGCCTCCGC
9192	S9976_1222532	C/A	9974	9976	1222532	NW_012234375.1	Significant	0.0435	0.00356	1222575	N/A	N/A	intron_variant	TAATCTCCTACAGACTGCTTGAAACATTGCTGATAACTCTAACGGATATGGTAACTGCATACAG
9197	S9977_424715	A/G	9975	9977	424715	NW_012234376.1	Significant	0.0447	0.00399	424709	attractin protein	1e-23	downstream_gene_variant	TAATGAGCCTTTATTTGTAGTTTTATGTATAAAAATGTGTTACATTTAGCTCATATGAAATGGC
9257	S9978_561162	G/T	9976	9978	561162	NW_012234377.1	Significant	0.0495	0.00215	561117	polyprotein	8e-25	intergenic_region	TAATCACAATGGGTACAAATCAGCTGCTTCTGAAAAGGGGAGGAGGGGACGTTTGAATTTTT
9269	S9978_1473252	C/T	9976	9978	1473252	NW_012234377.1	Significant	0.0626	0.00218	1473228	NAD-dependent malic enzyme, mitochondrial	5e-26	upstream_gene_variant	TAATAGGCAAGGGGGAACACTGGATTACCCTCACGCGCAGCTACAGCGGCACACGTTTTGTG
9273	S9978_1473275	G/A	9976	9978	1473275	NW_012234377.1	Significant	0.0508	0.000645	1473228	polyprotein	5e-20	upstream_gene_variant	TAATATGCAAGGGGAAACACTGGACTACCCTCACGCGCAGCTACAACGGCACACGTTTTGTGCA
9278	S9978_1653802	A/T	9976	9978	1653802	NW_012234377.1	Significant	0.0529	0.00252	1653787	N/A	N/A	intron_variant	TAATCTAATTTGGATACATAATAGGACAAAAAAACTAGAGCAAAGTGCAATAAAGACTAATAGG
9285	S9978_1653853	C/G	9976	9978	1653853	NW_012234377.1	Significant	0.0537	0.000471	1653903	N/A	N/A	intron_variant	TAATACTGACTCCCATCTCTGGTAAACTTGGAAATGCCAGTGGAAGAAATGTAGCCTATTAGTC
9325	S9981_395426	A/C	9979	9981	395426	NW_012234380.1	Significant	0.0393	0.00671	395451	netrin	5e-26	intergenic_region	TAATTGTAAGTAATTATACAGGAGGTATGCAGTTCCTCAAGTCATCAAGAAAGAAATGTTTCCT
9365	S9983_1083990	C/T	9981	9983	1083990	NW_012234382.1	Significant	0.0904	1e-07	1084052	ski oncogene	5e-26	intron_variant	TAATAAAGGCATTTCTCATGGGCCTAAATAAATATATAAACACTTGTTTTCAAGCACTTATTGT
9383	S9984_551433	A/G	9982	9984	551433	NW_012234383.1	Significant	0.0683	0.000642	551474	Copine	2e-16	intron_variant	TAATTCAGGGCTTTTTACAAATGCTTGACATGATTGCAAACCTGCACAATATATATATATTGAG
9393	S9984_1232922	A/T	9982	9984	1232922	NW_012234383.1	Significant	0.0362	0.00251	1232971	pol polyprotein	1e-07	intergenic_region	TAATCTGGCTCACTGGTTGAGACAGATAATGGCCCCACGCAGGGTTTGGGCCGACTAATGGGTG
9500	S9992_979544	C/G	9990	9992	979544	NW_012234391.1	Significant	0.0647	0.000171	979532	Transmembrane and coiled-coil domains protein 3	5e-26	intron_variant	TAATCTGGCTCACTGGTTGAGACAGATAATGGCCCCACGCAGGGTTTGGGCCGACTAATGGGTG
9519	S9993_1072100	G/T	9991	9993	1072100	NW_012234392.1	Significant	0.0432	0.00452	1072093	meiotic nuclear divisions 1	7e-13	intergenic_region	TAATCCAGCTTGAAAAAAAAATACAATATGGTCAAGACTAATCATTAGAAGGCCCAAAACGGAT
9527	S9993_1072219	A/G	9991	9993	1072219	NW_012234392.1	Significant	0.1021	1e-07	1072238	N/A	N/A	intergenic_region	TAATCAACCACGGCCCGTCCCAAAAAGAACCCAGGTTCACTGCAGTGTCGCTCAGAAGCTGGTC
9531	S9994_12755	T/C	9992	9994	12755	NW_012234393.1	Significant	0.0373	0.00892	12815	Ig heavy chain V-II region ARH-77	4e-08	downstream_gene_variant	TAATCTAAACTCTTTTCCTTAGACTAATAACTGTTATACAAAATAACTTTCTGGGGGATAAAAC
9601	S9997_1476421	T/C	9995	9997	1476421	NW_012234396.1	Significant	0.104	1e-07	1476412	solute carrier family 25	5e-26	intron_variant	TAATTAGCGTTGACATTTCTCCCATTAGACCCATACAGCTTTTATTTTGAATTGTATGTGATGG
9604	S9998_225160	A/G	9996	9998	225160	NW_012234397.1	Significant	0.076	1e-07	225144	plexin	5e-26	intron_variant	TAATTTATTGTCACACACAATCAAAATGTTTGAATGCACCTTATTTACATCCTGGTCATTATTT
9608	S9998_590711	G/A	9996	9998	590711	NW_012234397.1	Significant	0.0457	0.00651	590734	N/A	N/A	intergenic_region	TAATTGCATATGTTGGATATAGCCAGCGAATGCTTTAGTTGGTTAAAAAAAAAAAAAAAAAAAA
9618	S10000_761006	C/T	9998	10000	761006	NW_012234399.1	Significant	0.0518	0.0031	761066	N/A	N/A	intergenic_region	TAACCTCCATGATGACAGCCTGACTCTTGATGGGGACAGCTCCACATTGATCCGTAATGAAGCC
9620	S10000_761008	A/T	9998	10000	761008	NW_012234399.1	Significant	0.0461	0.00174	760952	N/A	N/A	intergenic_region	TAATCACAAGCCCACAAATTTCCTATGCCTCCATTCGTCATCCGGCTCAATGGCTTCATTACGG
9622	S10000_761010	T/A	9998	10000	761010	NW_012234399.1	Significant	0.0463	0.00451	761066	N/A	N/A	intergenic_region	TAATTGCATATGTTGGATATAGCCAGCGAATGCTTTAGTTGGTTAAAAAAAAAAAAAAAAAAAA
9628	S10000_1470464	C/A	9998	10000	1470464	NW_012234399.1	Significant	0.0598	0.00151	1470479	N/A	N/A	intergenic_region	TAATTGATAAAAATCGATTTATTGCCTATCCCTGCTTTT
9667	S10004_580142	T/A	10002	10004	580142	NW_012234403.1	Significant	0.042	0.00825	580168	astrotactin	1e-23	intron_variant	TAATCTATACTTTGGTATAAACACTCACACAATAACTATTGACACACCAAGAAATACCCAAACT
9674	S10005_420460	A/G	10003	10005	420460	NW_012234404.1	Significant	0.0657	0.000927	420477	N/A	N/A	intergenic_region	TAATAACAGCCTCACATTGTGGAACATAAAAAGCTTCTTATTGTTAGGATGCAACACTAAGC
9732	S10009_62670	G/T	10007	10009	62670	NW_012234408.1	Significant	0.0367	0.00949	62729	striatin, calmodulin binding protein	3e-21	intron_variant	TAATTTAGTACTAGTAATTGAAATACCTTCTTTGTCCGTAAATATGCTCTATCCAGAACTCCTC
9765	S10013_632680	T/A	10011	10013	632680	NW_012234412.1	Significant	0.0413	0.0028	632662	regulating synaptic membrane exocytosis protein 1	3e-12	intron_variant	TAATAAATAACTTGTAAGTAATGCCGGACCAAGCCTAAAAACCTCTGCAATGCCTCACAGT
9768	S10013_632686	C/T	10011	10013	632686	NW_012234412.1	Significant	0.0405	0.00456	632662	N/A	N/A	intron_variant	TAATAAATAACTTGTAAGTAATGCCGGACCAAGCCTAAAAACCTCTGCAATGCCTCACAGT
9789	S10015_668147	A/T	10013	10015	668147	NW_012234414.1	Significant	0.0465	0.00643	668129	N/A	N/A	intron_variant	TAATTATTGAAGAGTTTCAGTTGCACACCTGAACAGAAGATGTT
9790	S10015_952456	A/G	10013	10015	952456	NW_012234414.1	Significant	0.0735	0.000802	952502	N/A	N/A	intergenic_region	TAATCTGGCGTAAAGGTAACACCACATTTCAGAAAAAGAACATCATACTAATGGTAAAATACAG
9805	S10016_1023669	G/T	10014	10016	1023669	NW_012234415.1	Significant	0.0577	0.000809	1023626	Ephrin type-A receptor 4	5e-26	intron_variant	TAATTAGAAGCAGGGAGGGCTTCTGTGCCCGGCCCGAGACGTGGCCTACATTGGCAATAAATAT
9812	S10017_824277	C/T	10015	10017	824277	NW_012234416.1	Significant	0.0536	0.000497	824298	N/A	N/A	intron_variant	TAATCACGTCCATGTGTATTCGCTTGCTTTTTAGTTCACTTTTCATTCACATTCCCCCTTTTTT
9826	S10017_1248612	G/A	10015	10017	1248612	NW_012234416.1	Significant	0.1091	1e-07	1248622	N/A	N/A	intron_variant	TAATGATAATCGGGAGTGTTTTTGTTCCCTGGATGTGAATCTGATCATTCCGATTGCTCTTTTT
9865	S10019_129261	A/T	10017	10019	129261	NW_012234418.1	Significant	0.0579	0.000207	129287	N/A	N/A	intergenic_region	TAATTTGGTTATGTTGGGTTTTGTAGTTGGGACCGGTGAGACTAAGACTCTTCAAAACGTGGGG
9899	S10019_3958597	G/A	10017	10019	3958597	NW_012234418.1	Significant	0.1225	1e-07	3958537	N/A	N/A	intergenic_region	TAATATCAACACAAGCAGCCATTAGACAGTCATTATCAGCCGCTGTCGTCATATAAAGAAGACA
9958	S10022_450834	T/C	10020	10022	450834	NW_012234421.1	Significant	0.0347	0.00266	450869	N/A	N/A	intergenic_region	TAATCAGCTGTTATGAGGTCATTTATACTAGGACAAGGGGTTTGATTGGTTTCTGACCGATGCG
9971	S10023_121524	A/T	10021	10023	121524	NW_012234422.1	Significant	0.0884	1e-07	121554	N/A	N/A	intron_variant	TAATTACTGTACATATTGCTTCGGATGCCCTTGCAGGGGATCAAGGGTGTCGAATTCAGTGCTC
9974	S10023_121527	G/A	10021	10023	121527	NW_012234422.1	Significant	0.0884	1e-07	121554	N/A	N/A	intron_variant	TAATTACTGTACATATTGCTTCGGATGCCCTTGCAGGGGATCAAGGGTGTCGAATTCAGTGCTC
10104	S10037_684274	C/G	10035	10037	684274	NW_012234436.1	Significant	0.0583	0.000224	684261	ELKS/Rab6-interacting/CAST family member/myosin heavy chain	3e-24	intron_variant	TAATTTGATATCTGTTATACTTTTTCAGCTAGAGCGATTTGTTCGGGACTGTTTTTAGAGGATT
10117	S10038_311554	A/T	10036	10038	311554	NW_012234437.1	Significant	0.0497	0.00341	311548	glypican	0.0005	intron_variant	TAATGGAACTGGGAAATGGTGTAATT
10119	S10038_311568	G/T	10036	10038	311568	NW_012234437.1	Significant	0.0519	0.000752	311548	N/A	N/A	intron_variant	TAATGGAACTGGGAAATGGTGTAATT
10131	S10038_1235598	C/T	10036	10038	1235598	NW_012234437.1	Significant	0.0356	0.00406	1235634	glypican 5	5e-26	intron_variant	TAATAAAACATGGCTCACATGTGGAAGCCTTCCCTTGAAGTCCAACCAAATCACACCCCTCTCT
10200	S10043_33168	T/C	10041	10043	33168	NW_012234442.1	Significant	0.0356	0.00406	33121	N/A	N/A	intergenic_region	TAATTGGACCCTTGAGAACTTTTATTCAGCACGCCATTTTCCCTCACTGCGTCATCTGTATGAC
10212	S10043_390267	T/A	10041	10043	390267	NW_012234442.1	Significant	0.0519	0.00405	390281	N/A	N/A	intron_variant	TAATTCAGGGTTATTACATCAAAGTGAGGGCAGACCCTCACTTTGCAAAGATCGGTTTGTGTTA
10215	S10044_36728	C/G	10042	10044	36728	NW_012234443.1	Significant	0.0453	0.00162	36693	Monocarboxylate transporter 14	1e-17	upstream_gene_variant	TAATACTATTTTTGCTGTATAGCTGATGTTGCTGACTTATTGTGAGAGCAGCCAAAAGGAAGTA
10233	S10046_24908	G/A	10044	10046	24908	NW_012234445.1	Significant	0.0434	0.00844	24886	N/A	N/A	upstream_gene_variant	TAATCCCTCAAGGGGAAAAAATGGGGAAATGTGTTTGTTTGTTTTTTGCAAACTGAGCACATTT
10254	S10046_715037	A/C	10044	10046	715037	NW_012234445.1	Significant	0.1111	1e-07	715069	N/A	N/A	intergenic_region	TAATACTGTGATAAAAGTAATAACAATGCTCTTCTTAGCCTCTACAGTCTT
10327	S10051_296410	A/G	10049	10051	296410	NW_012234450.1	Significant	0.0487	0.00449	296455	N/A	N/A	intron_variant	TAATAAGGCCACACACCTACACAGTTTTCAATACTCAGAATGTCATGCTTAAAAAAAAAAAAAA
10340	S10052_1038508	C/T	10050	10052	1038508	NW_012234451.1	Significant	0.059	0.000379	1038550	N/A	N/A	intergenic_region	TAATTCTTCACTCACCATTTCGTGGAGCTGTTTATCCCACCTGCAGAGTGTCATCAATGCTGAC
10355	S10054_369132	G/A	10052	10054	369132	NW_012234453.1	Significant	0.0425	0.00312	369136	N/A	N/A	intron_variant	TAATCAGAGAAGCCACCAAGAAGCCCATGGTAACCTTGGAGGAGCTGCAGAGATCCATAGCTCT
10399	S10058_36497	A/G	10056	10058	36497	NW_012234457.1	Significant	0.0528	0.0024	36543	zinc and double PHD fingers, family	1e-23	intergenic_region	TAATCTGTTTCTATGCTTTTCCCATGGCGATCATGTGTTGCGCTGTTACAGTCCACAATACAGC
10430	S10058_1175504	A/C	10056	10058	1175504	NW_012234457.1	Significant	0.0474	0.00607	1175560	WD repeat-containing	5e-26	intron_variant	TAATTATCTTTGTAAATACAAAATTTGATCAATACAGAATCACATGAGGTCAGGAATTCCTGTT
10432	S10059_17371	C/G	10057	10059	17371	NW_012234458.1	Significant	0.0872	1e-07	17344	mesendoderm nuclear factor	8e-19	intergenic_region	TAATTTGATAGTCTGGCTTATGTACTAGACAAAGTTAGAGTAATATTAGTTTTTGTCAGAAACA
10451	S10061_837064	C/T	10059	10061	837064	NW_012234460.1	Significant	0.0398	0.00626	837004	N/A	N/A	3_prime_UTR_variant	TAATGTTACAGTGTGTGTTTCAGATGTCTGTTAGTTTGATGTCCACGCTGTGAAAAAAATCCCC
10463	S10063_741606	C/T	10061	10063	741606	NW_012234462.1	Significant	0.0451	0.00131	741589	N/A	N/A	intergenic_region	TAATCTGCATGAGTTACCTATTTAGAAAAGAGTCCACCTGTTTGTATTTTCATTTCATTATACA
10550	S10066_1350182	C/T	10064	10066	1350182	NW_012234465.1	Significant	0.038	0.0032	1350176	N/A	N/A	upstream_gene_variant	TAATCCCAAAGAGAAATCAAACGTTGCAACTCATATTACAACGCTTGATTTATAAGTCTGACTT
10557	S10066_2052499	G/T	10064	10066	2052499	NW_012234465.1	Significant	0.0684	0.000762	2052508	N/A	N/A	intergenic_region	TAATCAAAACTAACACCTGAAAATAATCTGATGGCGCTAGTCCCGTAGTACATTGTTGCACTTT
10606	S10069_573144	G/A	10067	10069	573144	NW_012234468.1	Significant	0.0726	1e-07	573103	N/A	N/A	intergenic_region	TAATCACTTCCCAGCTGGAAGGCTTTGGACAATAAATGCACGACTTGACGTGAGTTCAGCCACC
10627	S10071_292403	A/G	10069	10071	292403	NW_012234470.1	Significant	0.0477	0.00353	292429	N/A	N/A	upstream_gene_variant	TAATAATTGGTAAGCTAGCAGGTGTTCTTTCAGGTAGTTAGCTAGATCCAGTAGGTTAGACTTT
10653	S10072_1152491	C/T	10070	10072	1152491	NW_012234471.1	Significant	0.0504	0.000844	1152472	N/A	N/A	intergenic_region	TAATAAGACCTCAATCTAACCTAAACTGAGAAAACAACATTTCTGCAACATGGCTCCTGTTCGC
10677	S10077_580819	T/C	10075	10077	580819	NW_012234476.1	Significant	0.0381	0.00826	580826	latrophilin	5e-26	intron_variant	TAATTGAAGATGGAAGAAAGAGGGGAGGAGTGGATGGAGAAGGAGCTGATTCAACAGATCAAAT
10712	S10082_325763	G/A	10080	10082	325763	NW_012234481.1	Significant	0.0299	0.00598	325801	breast cariconma amplified	5e-26	intron_variant	TAATCAAACCCAGAAGTGAGTCAGGTTTCCTCTCTGCTCTCAGAGCTGTGTCCACAACTCTTAT
10738	S10084_368310	A/C	10082	10084	368310	NW_012234483.1	Significant	0.0945	1e-07	368302	N/A	N/A	intergenic_region	TAATTCAGCATGATTTGAGTAAGGGAATTCTTAGAAGTCTCCTTGGGATATAATACAGATATAG
10758	S10084_969519	T/A	10082	10084	969519	NW_012234483.1	Significant	0.0419	0.00444	969562	N/A	N/A	intergenic_region	TAACTGCAGATACTATAGAACCAGCAAAAAGCCGATGAAGGAAATACGATTGATAGATCAATCA
10777	S10088_760729	C/G	10086	10088	760729	NW_012234487.1	Significant	0.0434	0.00195	760777	N/A	N/A	downstream_gene_variant	TAATTTGATGTAGGCATTCACGTCATGTCTGTTAGCAACTTTAGGAATGAGTGTAAACAAAGCT
10807	S10091_727543	G/A	10089	10091	727543	NW_012234490.1	Significant	0.0445	0.00247	727593	topoisomerase	3e-24	intron_variant	TAATATTATATCACAATGTTCTACTATAGTATCACAATTACATTTTTCCCGACATCGTGCAGCT
10857	S10094_556787	C/T	10092	10094	556787	NW_012234493.1	Significant	0.0442	0.00774	556847	N/A	N/A	intron_variant	TAATTCTCTCATTGCCTGGCCAGTCTGTTTAGGTCAGGGGTCTGCAACCTGCAGCTCTTTGGGT
10873	S10096_127684	G/T	10094	10096	127684	NW_012234495.1	Significant	0.0303	0.00464	127736	cAMP/zona pellucida sperm binding/ubiquitin/	1e-11	upstream_gene_variant	TAATAAAAGAATGATTTATTATATAGAATCAAACGGATATTTATCAAAATACCAAAGTGGTTTT
10878	S10096_304799	C/T	10094	10096	304799	NW_012234495.1	Significant	0.0846	0.000139	304776	N/A	N/A	intergenic_region	TAATTTGAGGGAACAAGTTGCTGCTTTGAGCTGAGCAAATCTAAAATAAATGTGCCCTCAATAC
10880	S10096_513943	A/C	10094	10096	513943	NW_012234495.1	Significant	0.0708	0.000584	513996	N/A	N/A	intron_variant	TAATTTCTGCCAAACTAGCGTTGTTTGGATCTGTGAGCTGTCCAGGCTGTACTTGAGGGGTTTT
10892	S10096_982703	G/T	10094	10096	982703	NW_012234495.1	Significant	0.034	0.00428	982646	N/A	N/A	intron_variant	TAATTACACTTGTTTGCAAGTTTGAGTTTGGGTTCGGAAACCCCCAACCAGTCATGAGGACTGG
10912	S10097_542330	C/A	10095	10097	542330	NW_012234496.1	Significant	0.0778	0.000168	542380	N/A	N/A	intergenic_region	TAATTCGGCCAACATTCGTGAGAGGGTCACAACACTCGCTGACAGCGAAAGGAGAAAACTGATA
10916	S10097_1013838	A/T	10095	10097	1013838	NW_012234496.1	Significant	0.0363	0.00446	1013826	N/A	N/A	intergenic_region	TAATATACAAACAAAGGGGAGAGCATATGAGCTGAACACATCCCATATGTGAAAATATAAATGC
10936	S10100_1149447	T/A	10098	10100	1149447	NW_012234499.1	Significant	0.0475	0.00268	1149451	reverse transcriptase?	1e-23	intergenic_region	TAATTTTGGGATGGTGTGAGTTATTGAATAACTGATATGTTCATCTTTTTGCATGCATTGGTCA
11015	S10108_900597	A/T	10106	10108	900597	NW_012234507.1	Significant	0.0735	0.000397	900601	N/A	N/A	intergenic_region	TAATTATTAGGGCAAAATCTAGACCACACTGATATGAAACCAACCCTAACTATCAATATCTGCT
11026	S10109_181523	A/C	10107	10109	181523	NW_012234508.1	Significant	0.0543	0.00388	181553	N/A	N/A	intron_variant	TAATTTATCGGCTATTTTTTATCAGTAAAATTTACTTATCGAACCAATAAAAAAATTCCACCAC
11035	S10110_695714	A/G	10108	10110	695714	NW_012234509.1	Significant	0.0745	0.000295	695763	mannose-1-phosphate guanyltransferase beta/tripartite motif containing 35	5e-26	downstream_gene_variant	TAATTTCTGAGGAACTATGATTGGAGCCACAATCATTGATGGTGCGGCGTTGGCGCAATTGGTT
11102	S10118_2631388	G/T	10116	10118	2631388	NW_012234517.1	Significant	0.0723	0.000472	2631443	N/A	N/A	intergenic_region	TAATGAATGAATCCCTGCGATAGACTGGTGACCTGTCCAGGGTGTACCTGCCTTGATAGCTGGA
11117	S10118_3734784	A/T	10116	10118	3734784	NW_012234517.1	Significant	0.1032	1e-07	3734762	N/A	N/A	3_prime_UTR_variant	TAATTTTTAGCTCAGTTTTTTTT
11145	S10119_2608025	G/A	10117	10119	2608025	NW_012234518.1	Significant	0.1137	1e-07	2607982	sema domain, immunoglobulin domain (Ig), transmemb..	5e-20	upstream_gene_variant	TAATTCTGCGCTCTGACAGAAGAAGACGCGGCACAAGCTGAGCGTGAGGGGCAATAAGACTG
11204	S10125_458114	G/T	10123	10125	458114	NW_012234524.1	Significant	0.2012	1e-07	458161	N/A	N/A	intergenic_region	TAATACAAGTAAAGGTCCTAAGGCTTATTGATTTTTACAGAGCAAATCACTCTTT
11206	S10125_458149	C/T	10123	10125	458149	NW_012234524.1	Significant	0.0642	0.00043	458161	N/A	N/A	intergenic_region	TAATACAAGTAAAGGTCCTAAGGCTTATTGATTTTTACAGAGCAAATCACTCTTT
11220	S10126_288141	T/A	10124	10126	288141	NW_012234525.1	Significant	0.0578	0.00019	288129	elav like family member/myelin expression factor	2e-22	intron_variant	TAATTTTGTGACTTTTGACATCAGTTGGTTTCACTGGCTGTTTTCCAAGGATTT
11266	S10129_715907	A/T	10127	10129	715907	NW_012234528.1	Significant	0.0453	0.00659	715962	N/A	N/A	intergenic_region	TAATAAACTCTGTGGCCCCAAGGCACTAACACTAAAGGGACGTTATTATCAAAAATCATT
11326	S10135_109522	G/T	10133	10135	109522	NW_012234534.1	Significant	0.0511	0.00283	109552	Rho guanine nucleotide exchange factor 10	8e-22	intron_variant	TAATAACACCTTCTACTGAGTAATCAACTCCATGAAAAAAGGGGAACTCTTTGCTACAGAAGGG
11327	S10135_373871	A/G	10133	10135	373871	NW_012234534.1	Significant	0.0528	0.000483	373857	Rho guanine nucleotide exchange factor 10	7e-07	intron_variant	TAATAATTTCACACAGAACTATAAAAAATT
11363	S10142_407389	A/G	10140	10142	407389	NW_012234541.1	Significant	0.0547	0.00033	407352	N/A	N/A	intergenic_region	TAATGAAGGAGGTCACCAACTTGCAGATTCAATAGCTACAAACCTTTACATCATCTTCAAATTA
11368	S10142_560206	C/T	10140	10142	560206	NW_012234541.1	Significant	0.0513	0.000577	560264	N/A	N/A	intergenic_region	TAACGTGCCTCTCATCCGGCCTCTGGAGAACTAACCAGCAGGAGAAATGAGTCCACTCGGCC
11386	S10146_660169	G/A	10144	10146	660169	NW_012234545.1	Significant	0.042	0.00825	660145	N/A	N/A	upstream_gene_variant	TAATAGCTTATTACGTCAAAAACTGAAGAAATAACACAGAGCAAAAATTGTT
11411	S10150_886648	C/A	10148	10150	886648	NW_012234549.1	Significant	0.0438	0.00328	886696	glutamate receptor	5e-26	intron_variant	TAATTGAGGGGTACTTTCTCAAAACAGACACGGGAGATAGACTCCGAGGAGCATAACATTCTTG
11412	S10150_886652	G/A	10148	10150	886652	NW_012234549.1	Significant	0.0649	0.000862	886696	N/A	N/A	intron_variant	TAATTGAGGGGTACTTTCTCAAAACAGACACGGGAGATAGACTCCGAGGAGCATAACATTCTTG
11531	S10161_466567	G/C	10159	10161	466567	NW_012234560.1	Significant	0.0428	0.00782	466525	topoisomerase	5e-26	upstream_gene_variant	TAATTGGGAAGGAATTATGATCAAAGGATATTTCAACATCTCGAAAGTTTTGTTTTCCGACACA
11564	S10163_202885	T/A	10161	10163	202885	NW_012234562.1	Significant	0.045	0.00417	202827	pikachurin	3e-21	downstream_gene_variant	TAATGGAAAAGCACATGAAAGAAAAAACAATTTACTCAGAAAAAGCCCTTATTTGCACTTTATT
11569	S10163_829081	A/T	10161	10163	829081	NW_012234562.1	Significant	0.0536	0.000497	829058	N/A	N/A	intergenic_region	TAATATCACCTTGCTGCACAGCAAATCCAGTAAACAAAGAGGTGAAGAACTGCCAGTCTGAC
11584	S10164_800480	G/A	10162	10164	800480	NW_012234563.1	Significant	0.0385	0.00786	800455	potassium voltage gated channel	8e-07	intron_variant	TAATAAGGGGTTCAAAAGCCGGATCGTGCTT
11599	S10168_851156	T/A	10166	10168	851156	NW_012234567.1	Significant	0.0451	0.00384	851160	N/A	N/A	intergenic_region	TAATTGACTCATTATGATGTTGTT
11663	S10175_347160	T/A	10173	10175	347160	NW_012234574.1	Significant	0.0437	0.00424	347118	N/A	N/A	intron_variant	TAATAAAGGTTGGTCTTTGATCATGTCGAGCTGCTGCTTTACTGCGATGCATTGCAGAGGGCCA
11674	S10176_7900	G/C	10174	10176	7900	NW_012234575.1	Significant	0.0606	8.99e-05	7864	transmembrane protein	1e-17	intergenic_region	TAATTTATCTGATCATTCCAATACAACAAAACATTGAAAACATCAGAGAGGTGCATTGAAACTG
11684	S10178_39338	G/A	10176	10178	39338	NW_012234577.1	Significant	0.0635	0.000939	39305	N/A	N/A	upstream_gene_variant	TAATTGGAAAGGAAATCTACAAACCAGATGCAAAATCAATTACAGGAGTAGTAATGCAGGATGA
11689	S10178_509089	T/A	10176	10178	509089	NW_012234577.1	Significant	0.0291	0.00544	509037	N/A	N/A	intron_variant	TAATAAATAAAGTTGAAGATTATAACGCACCATAAATAAATAAGGTAATTATTACAAAGGGG
11705	S10180_452012	C/A	10178	10180	452012	NW_012234579.1	Significant	0.0423	0.00477	452006	Von Willebrand factor A domain-containing protein 5A	1e-11	intron_variant	TAATACCAGACGTTTTTTATTTCAAAATGTTTTTTTTCTAAAGTCATCTGTTTTTTCATAATGG
