# Supplementary material for: Evolved genetic and phenotypic differences due to mitochondrial-nuclear interactions
Source: PLoS Genet. 2017 Mar 31;13(3):e1006517. doi: 10.1371/journal.pgen.1006517 (PMC5375140; doi:10.1371/journal.pgen.1006517)
Supplement: S3 Table — (XLSX) [file pgen.1006517.s003.xlsx]

## Sheet: Supplemental 
Supplemental Table 3: Co-localization of 349 significant SNPs with Flight's gene expression data.
rs#	SNP Annotation	Variant Type	Flight Annotation	DAVID conversion	349 SNP Scaffold	SNP_location	Flight_scaffold	Flight_location	SNP_Flight Distance (bp)	Individual within Treatment	Fold difference Female over Male	Sex P-value	Fold difference Hypoxia over Normoxia	Hypooxia P-value	Fold difference North over South	Mito P-value	Sex*Hypoxia P-value	Sex*Mito P-value	Hypoxia*Mito P-value	Sex*Hypoxia*Mito P-value	NFH	SFH	NMH	SMH	NFO	SFO	NMO	SMO	RefNumber-021434	GENE_ID	Alternate_Name
S10023_121524	N/A	intron_variant	Spectrin beta chain, brain 1	SPTB2_HUMAN	10021	121524	10021	65985	55539	0.1944	-0.08461	0.4286	0.101999	0.3317	-0.29577	0.0061	0.2349	0.1077	0.3789	0.1864	-0.99309	0.384326	0.407856	1.35187	-2.13862	1.79259	-0.61368	-0.19126
S2_1595043	N/A	intergenic_region	NA	NA ||	1	1595043	1	1707111	112068	0.552081	-0.20192	0.2262	-0.55797	0.0019	-0.12911	0.4351	0.1298	0.6599	0.2724	0.2576	-1.37732	-1.96134	-0.27252	-0.04289	0.054319	1.96202	0.749983	0.887747	8063	Funhe2EKm037660	Component of oligomeric golgi complex (100%P)
S192_383976	acyl-coenzyme A thioesterase 9, mitochondrial	intron_variant	Diamine acetyltransferase 1	SAT1_CHICK	191	383976	191	371126	12850	0.277241	-0.00369	0.9827	-0.71985	0.0001	0.007518	0.9636	0.1383	0.6453	0.0681	0.185	-1.47951	0.205547	-1.31545	-1.34101	1.27584	-0.02204	1.56015	1.11646	10940	Funhe2EKm005441	Spermidine/spermine N1-acetyltransferase (100%P)
S9908_2051724	polymeric immunoglobulin receptor	intron_variant	NA	NA ||	9906	2051724	9906	2061458	9734	0.350783	-0.28368	0.1753	1.57164	1.1e-08	-0.16067	0.4379	0.0419	0.0739	0.6828	0.8002	0.222824	0.91275	1.79437	1.3089	-1.33512	-0.56557	-1.11541	-1.22274	2604	Funhe2EKm027081	DnaJ (Hsp40) , subfamily B, member (95%T)
S9932_1854176	N/A	intergenic_region	NA	NA ||	9930	1854176	9930	1781358	72818	0.364307	0.083664	0.3518	0.461282	9.4e-06	-0.08108	0.3518	0.623	0.3756	0.099	0.0054	1.55938	0.488956	0.601851	1.12366	-1.87486	0.511003	-0.94971	-1.46028	8806	Funhe2EKm028919	Golgi to ER traffic protein (97%P)
S9948_1307810	copine	intron_variant	NA	NA ||	9946	1307810	9946	1437591	129781	0.601951	-0.29135	0.0518	-0.64458	0.0001	-0.07494	0.6069	0.8055	0.9394	0.4366	0.2904	-1.57491	-1.44809	-1.01671	0.030948	0.401474	0.809574	1.72407	1.07365	10538	Funhe2EKm030062	SRSF protein kinase 2 (100%P)
S9977_424715	attractin protein	downstream_gene_variant	Zinc finger CCCH domain-containing protein 15	ZC3HF_CHICK	9975	424715	9975	428012	3297	0.553852	-0.07644	0.3827	-0.2793	0.0027	0.002384	0.9779	0.0106	0.7492	0.0344	0.7188	-0.71838	0.01496	-1.95914	-0.54858	0.452742	-0.62823	2.25219	1.13443	5865	Funhe2EKm031788	Zinc finger CCCH domain-containing protein (87%P)
S10096_513943	N/A	intron_variant	Cysteine and glycine-rich protein 2	CSRP2_MOUSE	10094	513943	10094	558438	44495	0.370944	-0.24432	0.2115	-0.64636	0.0017	0.126339	0.4996	0.2483	0.699	0.5282	0.7941	-1.65862	-1.76141	-0.30422	-0.24853	1.52578	0.392551	1.21358	0.840866	7220	Funhe2EKm037516	Cysteine and glycine-rich protein (100%P)
S18_449520	neuron navigator	intron_variant	Cysteine and glycine-rich protein 1	CSRP1_MOUSE	17	449520	17	421187	28333	0.547432	-0.27567	0.0095	-0.13799	0.1754	0.114799	0.2496	0.7143	0.5666	0.0501	0.1529	-1.57355	-0.55213	0.302346	0.26471	0.992261	-1.98033	1.57562	0.971068	1818	Funhe2EKm000944	Cysteine and glycine-rich protein (100%T)
S167_482625	N/A	upstream_gene_variant	Myoglobin	MYG_HUMAN	166	482625	166	477257	5368	0.493106	-1.10287	0.006	0.356651	0.3496	0.157646	0.6749	0.6868	0.5908	0.7883	0.5051	-0.84328	-0.8431	1.61673	1.40512	-0.54392	-1.89936	0.36077	0.747038	13685	Funhe2EKm035417	Myoglobin (100%P)
S357_205355	poly(rC)-binding protein	intron_variant	NA	NA ||	356	205355	356	247569	42214	0.60093	0.951023	0.0006	0.133968	0.5967	-0.0263	0.9167	0.9619	0.3566	0.3642	0.8596	0.712303	1.72056	-0.99034	-0.83491	0.85414	1.02643	-0.6954	-1.79279	1585	Funhe2EKm008572	Mesencephalic astrocyte-derived neurotrophic factor (100%M)
S642_63771	N/A	intergenic_region	Chymotrypsin B	CTRB_BOVIN	641	63771	641	141449	77678	3.31e-18	-0.15304	0.0093	0.052317	0.3489	-0.00442	0.9362	0.5733	0.6507	0.0486	0.1113	-0.48484	-0.9534	2.22151	0.357208	-0.95666	-0.94121	-0.87637	1.63377
S9907_1169940	vesicle-associated membrane protein 7	upstream_gene_variant	DNA-directed RNA polymerases I and III subunit RPAC2	RPAC2_XENLA	9905	1169940	9905	1178551	8611	0.763994	0.925142	0.001	0.087057	0.7367	0.066966	0.795	0.0457	0.6155	0.7517	0.6245	1.82125	1.50077	-1.31571	-1.63295	0.584949	0.060663	-0.80329	-0.21568	3077	Funhe2EKm026967	Polymerase (RNA) I polypeptide D, 16kDa (91%M)
S9924_1787752	Y+L amino acid transporter 1/Solute carrier family 7 amino acid transporter lig	intron_variant	NA	NA ||	9922	1787752	9922	1776567	11185	0.73363	0.727697	0.0007	0.154317	0.4277	-0.39469	0.0458	0.0299	0.528	0.9313	0.6676	1.09396	2.1114	-1.6383	-0.81629	-0.58299	0.917926	-0.79286	-0.29284	2372	Funhe2EKm028434	Y+L amino acid transporter 1 (100%M)
S9929_1800808	adenylate kinase isoenzyme	intron_variant	Adenylate kinase isoenzyme 1; Short=AK 1; AltName: ATP-AMP transphosphorylase 1; AltName: Myokinase	KAD1_HUMAN	9927	1800808	9927	1768295	32513	0.500397	-0.36731	0.0003	0.005757	0.9486	-0.03627	0.6803	0.9766	0.3664	0.6916	0.2271	-1.33915	-0.75801	0.955375	1.20906	-0.53995	-1.6552	0.499863	1.62801	4329	Funhe2EKm028721	Adenylate kinase isoenzyme (100%P)
S9976_301422	Sodium- and chloride-dependent GABA transporter 2	intron_variant	Signal recognition particle 19 kDa protein; Short=SRP19 >gi|115502457|sp|P09132.3|SRP19_HUMAN Signal recognition particle 19 kDa protein; Short=SRP19	SRP19_PONAB	9974	301422	9974	300644	778	0.432861	0.721657	0.0006	0.137206	0.4746	-0.0013	0.9945	0.4694	0.4083	0.2468	0.1135	0.404636	2.32483	-0.64304	-1.33713	1.12946	0.082072	-0.89818	-1.06264	1864	Funhe2EKm012113	Signal recognition particle 19 kDa protein (84%S)
S10017_1248612	N/A	intron_variant	1,4-alpha-glucan-branching enzyme	GLGB_HUMAN	10015	1248612	10015	1294010	45398	0.646359	-0.75496	0.0016	-0.09864	0.657	0.272654	0.2158	0.6234	0.7232	0.4333	0.4255	-0.83555	-1.75612	1.76945	0.291694	-0.25116	-1.21752	0.783645	1.21555	5436	Funhe2EKm033982	1,4-alpha-glucan-branching enzyme (99%M)
S10019_129261	N/A	intergenic_region	ATPase inhibitor, mitochondrial	ATIF1_HUMAN	10017	129261	10017	209686	80425	0.377017	0.863801	0.0057	0.091471	0.7532	-0.31587	0.2728	0.2542	0.0665	0.8167	0.8846	-0.28739	1.57725	-0.31935	-0.58902	0.273992	2.03868	-0.98458	-1.70958	13574	Funhe2EKm034015	ATPase inhibitor A, mitochondrial (98%T)
S10043_390267	N/A	intron_variant	NA	NA ||	10041	390267	10041	496211	105944	0.390441	-0.41947	0.0094	-0.3626	0.0238	-0.0596	0.6969	0.0573	0.9828	0.2959	0.5285	-1.91768	-1.93316	0.99571	0.287505	0.233234	0.647288	0.266705	1.4204
S10061_837064	N/A	3_prime_UTR_variant	Ras-related protein Rab-3D	RAB3D_HUMAN	10059	837064	10059	906993	69929	0.380586	0.598429	1.3e-05	0.148861	0.2126	-0.02319	0.8434	0.2606	0.4392	0.5944	0.8136	1.86518	1.29355	-1.19054	-0.90266	0.521081	0.603674	-1.36173	-0.82855	2342	Funhe2EKm036104	RAB3D, member RAS oncogene family (100%P)
S10066_1350182	N/A	upstream_gene_variant	Nuclear cap-binding protein subunit 2	NCBP2_HUMAN	10064	1350182	10064	1356652	6470	0.542435	0.445605	0.0078	0.077617	0.6218	-0.14188	0.359	0.3751	0.1042	0.1036	0.3341	1.26631	1.22734	-0.53394	-1.37699	-1.11226	1.96406	-0.68529	-0.74923
S10069_573144	N/A	intergenic_region	Beta-1,3-N-acetylglucosaminyltransferase manic fringe	MFNG_DANRE	10067	573144	10067	449353	123791	0.4503	0.343357	1.4e-05	0.086692	0.2002	-0.02058	0.7515	0.245	0.0847	0.1482	0.0772	1.22025	0.773121	-0.29312	-0.71645	-0.06535	1.96844	-1.09529	-1.79159	3746	Funhe2EKm036558	Beta-1,3-N-acetylglucosaminyltransferase manic fringe (100%M)
S10118_2631388	N/A	intergenic_region	Endoplasmin; heat shock protein 90 kDa beta member 1	ENPL_CHICK	10116	2631388	10116	2481472	149916	0.584459	1.76102	2.2e-05	0.770306	0.0385	0.172256	0.6296	0.4085	0.1636	0.3189	0.658	1.10684	2.07406	-0.45323	-0.99902	0.492446	0.278594	-0.7595	-1.74021	2622	Funhe2EKm038380	Heat shock protein 90kDa beta (Grp94), member 1 (95%P)
S10119_2608025	sema domain, immunoglobulin domain (Ig), transmemb..	upstream_gene_variant	NA	NA ||	10117	2608025	10117	2744933	136908	0.896231	2.04693	2.7e-05	-0.66727	0.1204	0.29586	0.4824	0.482	0.6692	0.4698	0.3354	0.429643	0.671002	-1.11797	-1.33991	2.13659	0.926259	-0.84648	-0.85913
S2_386492	N/A	intergenic_region	tRNA (uracil-5-)-methyltransferase homolog A	TRM2A_HUMAN	1	386492	1	266587	119905	0.432524	0.234798	0.0332	0.089409	0.4005	0.076481	0.4585	0.0154	0.312	0.3188	0.0948	2.35555	0.916348	-2.01404	-0.26711	-0.02582	-0.64423	0.531807	-0.85252	4409	Funhe2EKm000233	tRNA (uracil-5-)-methyltransferase A (100%P)
S22_744823	tachykinin 4	intergenic_region	Deoxyribonuclease-1	DNAS1_HUMAN	21	744823	21	668591	76232	0.65319	-0.29028	0.4385	-0.34856	0.3502	-0.1092	0.7652	0.8386	0.8006	0.1352	0.1937	0.653725	-2.22218	-0.36838	-0.00446	-1.50376	1.45552	0.610198	1.37935	4554	Funhe2EKm001067	Deoxyribonuclease I (80%P)
S83_21748	N/A	intergenic_region	NA	NA ||	82	21748	82	153497	131749	0.107624	-0.18277	0.0339	0.180636	0.0303	-0.04959	0.5161	0.1486	0.2005	0.0358	0.2056	-0.01814	-0.77348	1.99741	1.16707	-2.21596	0.606696	-0.41477	-0.34883
S104_481355	Fas binding factor	intron_variant	Mitogen-activated protein kinase phosphatase 7	DUS16_HUMAN	103	481355	103	554219	72864	0.167987	-0.08211	0.4072	0.219356	0.0278	-0.0542	0.56	0.4969	0.3877	0.7046	0.8684	-0.21653	0.83445	1.96933	1.23683	-1.71798	-0.33138	-0.97967	-0.79505
S145_139933	g-protein-coupled receptor.endothelin type b receptor/E3 ubiquitin	upstream_gene_variant	Tripartite motif-containing protein 39	TRI39_RAT	144	139933	144	185025	45092	0.546604	-0.01325	0.8705	-0.09277	0.256	0.055189	0.4924	0.661	0.4651	0.2351	0.5827	-0.69988	-0.32243	-1.24341	-0.42675	2.17385	-1.53612	1.37117	0.68358	3740	Funhe2EKm004228	E3 ubiquitin/ISG15 ligase TRIM25 (100%P)
S162_302167	adenine phosphoribosyltransferase	intron_variant	Adenine phosphoribosyltransferase	APT_RAT	161	302167	161	300124	2043	0.334614	0.25437	0.1873	0.277579	0.1473	-0.04157	0.8219	0.1436	0.8939	0.2594	0.4199	-0.41723	1.52055	0.52295	0.837234	1.24872	-0.09451	-1.72333	-1.89438	444	Funhe2EKm004558	Adenine phosphoribosyltransferase (100%P)
S171_254265	arrestin domain containing protein 3	upstream_gene_variant	Coagulation factor IX	FA9_FELCA	170	254265	170	225348	28917	0.599935	0.146933	0.375	-0.44243	0.0111	0.199388	0.231	0.5935	0.8559	0.0249	0.9511	-0.79695	0.037258	-1.51842	-0.98182	1.96239	-0.12005	1.82213	-0.40454	2328	Funhe2EKm004788	Coagulation factor IX (100%P)
S174_2312720	methyltransferase protien	intron_variant	60S acidic ribosomal protein P2	RLA2_RAT	173	2312720	173	2445557	132837	0.373424	0.162342	0.102	0.045465	0.6353	-0.00719	0.9387	0.8012	0.4895	0.7505	0.3479	0.286288	1.8176	0.495493	-1.55794	0.718542	0.896207	-1.66503	-0.99116	3788	Funhe2EKm004930	60S acidic ribosomal protein P2 (100%S)
S192_383976	acyl-coenzyme A thioesterase 9, mitochondrial	intron_variant	NA	NA ||	191	383976	191	476437	92461	0.611629	0.008854	0.9511	0.251901	0.0897	-0.27744	0.0606	0.4094	0.4968	0.2991	0.8267	-0.47879	2.53934	-0.47333	1.12496	-1.49947	-0.46575	-0.5356	-0.21136
S226_183071	Ras GTPase	intron_variant	Protein O-mannosyl-transferase 1	POMT1_HUMAN	225	183071	225	69422	113649	0.399413	0.185143	0.2094	0.312118	0.0366	-0.01828	0.8967	0.3805	0.5119	0.9943	0.5518	0.985784	1.11847	0.699351	0.763868	-0.58082	0.592724	-1.31328	-2.2661
S226_183071	Ras GTPase	intron_variant	Glutathione S-transferase theta-1	GSTT1_BOVIN	225	183071	225	228187	45116	0.179772	-0.03893	0.8428	-0.34458	0.0817	0.017914	0.9243	0.5921	0.5224	0.9385	0.7677	-1.0205	-0.64377	-1.02235	-1.43712	0.140107	1.05827	2.11714	0.808225	717	Funhe2EKm006051	Ganglioside-induced differentiation-associated protein (100%M)
S295_197651	N/A	intergenic_region	S-formylglutathione hydrolase	ESTD_PIG	294	197651	294	235408	37757	0.543869	-0.37654	0.0161	-0.08984	0.5497	0.108497	0.4595	0.782	0.8881	0.4024	0.8577	-0.76313	-1.99556	1.54365	0.239854	-0.57757	-0.7511	0.974806	1.32906	2046	Funhe2EKm007430	S-formylglutathione hydrolase (90%T)
S298_1911335	low-density lipoprotein receptor class A domain-co.	intron_variant	NA	NA ||	297	1911335	297	1985012	73677	0.144522	0.247608	0.018	0.160411	0.1133	-0.08202	0.4035	0.0012	0.8175	0.7133	0.5517	0.23385	0.036097	0.350657	1.01858	0.730455	1.52983	-2.15314	-1.74632
S316_229142	E3 ubiquitin ligase/zinc finger protein/butyrophilin subfamily	upstream_gene_variant	NA	NA ||	315	229142	315	201196	27946	0.747646	0.206938	0.4398	0.478658	0.0797	-0.12218	0.6468	0.1238	0.7955	0.4408	0.3117	1.3333	2.14436	0.439059	-0.90091	-1.28417	-0.88967	-1.25799	0.416019	253	Funhe2EKm007968	Uncharacterized protein
S10058_36497	zinc and double PHD fingers, family	intergenic_region	Translocon-associated protein subunit beta	SSRB_BOVIN	10056	36497	335	2063	9079	0.382979	0.512222	0.0404	-0.1491	0.5398	-0.12783	0.5948	0.0588	0.171	0.5551	0.0543	-0.34298	2.49862	-0.73086	-2.1878	0.463671	0.002026	-0.044	0.34133	6289	Funhe2EKm008255	Signal sequence receptor, beta (translocon-associated protein beta) (100%T)
S372_190038	metastasis associated protein	intron_variant	Cytochrome c oxidase subunit 7A-related protein, mitochondrial	COX7R_HUMAN	371	190038	371	235428	45390	0.157951	-0.03312	0.847	-0.04274	0.8018	0.110777	0.5106	0.9434	0.3271	0.476	0.9785	-0.03749	-0.61305	1.9565	-2.17907	-0.90208	0.876069	1.24595	-0.34684	7322	Funhe2EKm008767	Cytochrome c oxidase subunit VIIa polypeptide 2 like (100%P)
S377_225789	kinase-D interacting protein	downstream_gene_variant	Complement C1q-like protein 2	C1QL2_HUMAN	376	225789	376	87758	138031	0.374652	-0.91236	0.0257	-0.02711	0.9457	-0.03687	0.9243	0.6301	0.832	0.3881	0.5028	-0.70549	-0.9838	1.32948	0.237223	-1.25181	-1.18374	0.461111	2.09703	3460	Funhe2EKm008814	Uncharacterized protein
S387_22018	membrane protein palmitoylated 5 (p55)	intron_variant	NA	NA ||	386	22018	386	158506	136488	0.393689	-0.10158	0.4523	-0.04413	0.7414	0.11604	0.3789	0.8637	0.963	0.9058	0.1975	0.917008	-2.13158	-0.0481	0.387305	-0.83562	0.035088	2.26862	-0.59273	5843	Funhe2EKm008964	WW domain-containing adapter protein with coiled-coil (92%T)
S401_100720	zinc transporter	upstream_gene_variant	NA	NA ||	400	100720	400	92293	8427	0.591253	-0.17284	0.3339	-0.18457	0.306	0.134072	0.4452	0.7109	0.4654	0.7855	0.8095	-0.42053	-1.65116	-0.28264	-0.27604	1.07243	-1.46397	1.5414	1.48051
S401_100720	zinc transporter	upstream_gene_variant	NA	NA ||	400	100720	400	158956	58236	0.150342	0.060547	0.3163	-0.05544	0.355	0.045853	0.436	0.0356	0.5741	0.3413	0.1015	2.30213	-0.63028	-1.72972	-1.30117	-0.58314	0.395494	1.13474	0.411955	7345	Funhe2EKm009199	Collagen alpha-3(VI) chain (100%M)
S10037_684274	ELKS/Rab6-interacting/CAST family member/myosin heavy chain	intron_variant	PREDICTED: similar to pol-like protein	XP_001601228	10035	684274	447	60322	128797	3.32e-49	-0.07593	0.2914	0.054049	0.4365	-0.11453	0.094	0.2163	0.4389	0.4581	0.9695	-1.35751	-0.02121	-0.02855	2.78227	-0.35957	-0.19344	-1.16807	0.346076
S469_1982316	chromodomain Y protein	intron_variant	Eukaryotic translation initiation factor 3 subunit M	EIF3M_DANRE	468	1982316	468	1835896	146420	0.188683	0.192577	0.0633	-0.16308	0.1052	-0.19222	0.0509	0.6056	0.9768	0.3938	0.3362	0.219933	0.322314	-2.04603	-0.68213	-0.23725	2.27621	-0.5131	0.660056
S469_1982316	chromodomain Y protein	intron_variant	Mitochondrial inner membrane protease subunit 1	IMP1L_XENTR	468	1982316	468	2007575	25259	0.465201	0.170707	0.1597	0.161074	0.1803	0.0928	0.4306	0.5345	0.4959	0.2662	0.803	2.05614	-0.07313	0.908685	-0.41492	0.597748	0.044133	-2.13563	-0.98302	6065	Funhe2EKm010073	IMP1 inner mitochondrial membrane peptidase (100%P)
S470_3309721	neuronal migration protein	intron_variant	Transmembrane protein 47	TMM47_HUMAN	469	3309721	469	3386895	77174	0.143524	-0.07918	0.2333	0.041725	0.5139	0.044349	0.4685	0.43	0.9792	0.0654	0.7736	1.42493	-1.22921	1.61339	-0.55997	-1.97194	-0.59417	0.261312	1.05566	10658	Funhe2EKm010257	Transmembrane protein (96%P)
S951_112	N/A	intergenic_region	hypothetical protein LOC100006693	NP_001121769	950	112	474	192293	28187	0.530275	0.105144	0.6335	-0.02608	0.9061	-0.22968	0.298	0.0938	0.6078	0.8808	0.0933	-0.4889	2.36035	-0.41022	-1.6718	-0.47283	-0.5498	-0.48224	1.71544	3718	Funhe2EKm010313	Uncharacterized protein
S10175_347160	N/A	intron_variant	NA	NA ||	10173	347160	500	84791	103695	0.479355	-0.38519	0.0834	-0.33912	0.1255	-0.05972	0.7835	0.781	0.4034	0.3598	0.9111	-0.96577	-2.1537	0.176511	0.246905	-0.07716	0.134282	0.39163	2.2473	9608	Funhe2EKm010615	BCL2-associated athanogene (100%P)
S531_204695	EF-hand domain family/myosin regulatory light polypeptide	intron_variant	EF-hand domain-containing protein D1	EFHD1_HUMAN	530	204695	530	203530	1165	0.420021	-0.03844	0.714	-0.24961	0.0219	0.139691	0.1802	0.2562	0.9154	0.3964	0.8212	-0.36453	-0.8265	-1.05189	-1.32333	1.00807	-0.36627	2.40414	0.52032	11839	Funhe2EKm019359	EF-hand domain family, member D1 (99%P)
S535_24075	N/A	intron_variant	Glucagon family neuropeptidesShort=GHRH; Contains: Pituitary adenylate cyclase-activating polypeptide; Short=PACAP; Flags: Precursor	PACA_HUMAN	534	24075	534	107291	83216	0.644476	-0.28319	0.151	0.049878	0.7963	-0.23925	0.2176	0.4559	0.4161	0.0463	0.3325	0.245913	-1.74682	0.570389	1.32672	-1.69094	0.942331	-1.02579	1.37821	345	Funhe2EKm011031	Adenylate cyclase activating polypeptide 1 (pituitary) (99%M)
S767_56397	Neuronal acetylcholine receptor subunit alpha-10	intron_variant	NA	NA ||	766	56397	766	75582	19185	0.214051	-0.05987	0.5237	-0.0202	0.8256	0.051456	0.5644	0.4982	0.5542	0.8681	0.6557	0.625597	-0.97219	0.273782	-0.71535	0.293338	-2.28276	0.814903	1.96268	2109	Funhe2EKm013059	E3 ubiquitin-protein ligase Siah2 (90%T)
S1009_52452	dynactin subunit 1	intron_variant	Dynactin subunit 1	DCTN1_XENLA	1008	52452	1008	45730	6722	0.433757	0.019385	0.8793	0.070733	0.5768	-0.02234	0.8564	0.0187	0.7965	0.4618	0.4885	-0.10728	-1.51606	1.12824	1.51706	0.324157	1.57927	-1.66783	-1.25755	14237	Funhe2EKm014747	Dynactin subunit 1 (100%T)
S3491_36	N/A	upstream_gene_variant	Protein NLRC3	NLRC3_HUMAN	3490	36	3490	2846	2810	0.482728	0.043791	0.7025	-0.00923	0.9352	0.150196	0.1834	0.7281	0.6576	0.754	0.8072	1.87488	-0.88905	0.464002	-1.6948	1.37505	-1.19846	0.272962	-0.20458	11483	Funhe2EKm030492	NLRC3 (100%T)
S4127_619	N/A	intergenic_region	NA	NA ||	4126	619	4126	4509	3890	0.492551	-0.05676	0.7565	-0.29041	0.1205	0.150107	0.4111	0.0835	0.4333	0.514	0.4439	0.589576	-0.66911	-0.68565	-1.92379	-0.82688	0.380887	2.31281	0.822156
S5901_4090	N/A	intergenic_region	NA	NA ||	5900	4090	5900	4597	507	0.911266	-0.09977	0.7874	-0.80478	0.0356	0.241233	0.5151	0.6398	0.5031	0.8253	0.5103	-0.71583	-1.10128	-0.88719	-1.29519	0.449817	0.871467	2.35205	0.326153
S9856_615601	gtp binding protein	intergenic_region	Procarboxypeptidase A-S6 subunit III; Short=PROCPA-S6 III; Flags: Precursor	CAC3_BOVIN	9854	615601	9854	694510	78909	0.309949	-0.37828	0.0413	-0.31407	0.0815	-0.01206	0.9436	0.7099	0.3513	0.3363	0.2548	-1.28025	-1.7553	0.647935	-0.12672	0.391719	-0.38455	0.144074	2.36308	5869	Funhe2EKm022767	Digestive organ expansion factor (zebrafish) (100%P)
S9857_1292819	N/A	intergenic_region	NA	NA ||	9855	1292819	9855	1212163	80656	0.658292	-0.10208	0.6951	0.480346	0.0702	0.004331	0.9865	0.6776	0.4026	0.4645	0.103	1.12612	-0.21963	1.12882	1.18185	-2.18674	0.596555	-0.0392	-1.58778
S9861_3767374	N/A	intron_variant	39S ribosomal protein L11, mitochondrial	RM11_MOUSE	9859	3767374	9859	3722546	44828	0.414981	-0.34679	0.0369	0.016801	0.9161	0.129132	0.4127	0.5057	0.9326	0.2936	0.8112	-1.38627	-1.03222	1.26729	1.33687	0.258781	-1.67257	1.28721	-0.05909	1833	Funhe2EKm023018	39S ribosomal protein L11, mitochondrial (89%M)
S9866_2005546	N/A	intron_variant	NA	NA ||	9864	2005546	9864	1918729	86817	0.821029	-0.11173	0.6159	-0.09708	0.6625	-0.27267	0.2244	0.6527	0.4999	0.684	0.5677	-0.95179	0.293572	-0.73964	0.222289	-2.28678	1.59203	0.67627	1.19406
S9869_295470	disintegrin and metalloproteinase domain-containing	intron_variant	Protein BCCIP homolog	BCCIP_XENLA	9867	295470	9867	391316	95846	0.441362	0.292789	0.1051	-0.16935	0.3412	0.097005	0.5773	0.0477	0.5768	0.4006	0.4523	0.867972	1.27297	-1.83345	-1.78583	1.2668	-0.85177	0.545506	0.517805	8409	Funhe2EKm023747	BRCA2 and CDKN1A-interacting protein (99%P)
S9869_1625530	disintegrin and metalloproteinase domain-containing	intergenic_region	Cytolysin-3	ACTP3_RADMG	9867	1625530	9867	1609854	15676	0.430367	-0.15345	0.0829	-0.05335	0.5339	0.062714	0.457	0.2314	0.4358	0.666	0.5801	-0.90467	-2.4165	0.614255	1.56622	0.658311	-0.61822	0.973031	0.127576	5760	Funhe2EKm023791	Cytolysin Src-1 (99%T)
S9869_2559448	disintegrin and metalloproteinase domain-containing	intron_variant	NA	NA ||	9867	2559448	9867	2429557	129891	0.513064	-0.02154	0.9018	-0.36795	0.0425	0.007226	0.9669	0.1467	0.8039	0.425	0.3399	-1.13099	0.529744	-1.2378	-1.64033	0.85742	-0.45985	1.5797	1.50211	14698	Funhe2EKm018579	Zinc finger protein 226 (58%P)
S9870_74854	F-box and WD repeat domain/E3 ubiquitin	intergenic_region	NA	NA ||	9868	74854	9868	30759	44095	0.636924	-0.14157	0.2665	-0.18716	0.1445	-0.11799	0.3502	0.0375	0.9652	0.8072	0.2059	-0.88449	0.554569	-0.72915	-1.14144	-0.60902	-0.72557	0.835458	2.69965
S9878_2708894	orofacial clef 1 candidate	intron_variant	NA	NA ||	9876	2708894	9876	2728496	19602	0.579999	-0.47421	0.0719	-0.30434	0.2377	-0.18084	0.4715	0.7424	0.2872	0.1977	0.4003	-0.0795	-2.07131	-0.39957	0.665008	-1.0948	0.30793	0.453591	2.21864	776	Funhe2EKm024756	Prostaglandin D2 synthase 21kDa (brain) (96%P)
S9888_1797236	centrosomal protein	intron_variant	ATP-binding cassette sub-family G member 8	ABCG8_MOUSE	9886	1797236	9886	1878044	80808	0.859094	-0.59923	0.0161	0.473949	0.0526	-0.01334	0.9551	0.0623	0.3618	0.6335	0.3481	-0.04778	-1.39742	1.47728	2.32958	-0.93508	-0.60566	-0.5609	-0.26003	5028	Funhe2EKm025562	ATP-binding cassette sub-family G member (100%M)
S9889_2547921	Serine/arginine repetitive matrix/ nipped B-like protein	intron_variant	Heat shock 27 kDa protein	HSPB1_POELU	9887	2547921	9887	2418658	129263	0.542352	-0.14188	0.1983	0.158149	0.1492	0.196273	0.0718	0.9836	0.477	0.4544	0.9821	1.37989	-1.24214	1.85935	0.359654	-0.39556	-1.85645	0.081205	-0.18596
S9890_778734	metabotropic glutamate receptor 4	downstream_gene_variant	Monocarboxylate transporter 1	MOT1_BOVIN	9888	778734	9888	630926	147808	0	0.00984	0.8689	0.09089	0.1249	0.075596	0.1882	0.3306	0.203	0.7363	0.6511	0.276142	0.393558	2.55916	-0.4454	-0.14455	-0.22381	-0.37565	-2.03944	7225	Funhe2EKm025643l2	Solute carrier family 16, member 1 (monocarboxylic acid transporter 1) (100%P)
S9890_1305299	metabotropic glutamate receptor 4	intron_variant	NA	NA ||	9888	1305299	9888	1287124	18175	0.438657	-0.06882	0.2342	0.010596	0.8514	-0.09269	0.1025	0.1429	0.3082	0.3005	0.1001	-0.90882	-0.91758	0.604076	1.49395	-1.91486	1.977	-0.15664	-0.17713	3513	Funhe2EKm025650	Metabotropic glutamate receptor 4 (95%P)
S9892_2297309	N/A	upstream_gene_variant	39S ribosomal protein L1, mitochondrial	RM01_HUMAN	9890	2297309	9890	2311723	14414	0.499195	0.071991	0.6392	-0.15955	0.3023	0.179882	0.2409	0.3578	0.3676	0.6801	0.6394	1.82447	-1.42526	-1.23186	-1.43856	0.960654	-0.33505	1.00743	0.638173	1689	Funhe2EKm025829	39S ribosomal protein L1, mitochondrial (100%M)
S9893_395413	N/A	intron_variant	NA	NA ||	9891	395413	9891	368354	27059	0.314455	0.243278	0.0734	0.114616	0.3925	-0.25013	0.066	0.3104	0.4272	0.8205	0.6424	0.480457	0.761113	-1.07507	1.12768	0.079918	1.42548	-2.30962	-0.48996	9015	Funhe2EKm025853	Annexin A11 (100%M)
S9894_250069	catenin-delta-2	intron_variant	UPF0609 protein C4orf27 homolog	CD027_DANRE	9892	250069	9892	196470	53599	0.114317	-0.01403	0.8459	-0.03174	0.6569	0.029039	0.6803	0.3336	0.8898	0.118	0.8039	1.53846	-1.11293	0.411714	-1.97567	-1.44864	0.519882	0.540122	1.52705	190	Funhe2EKm025933	Chromosome 4 open reading frame (92%P)
S9894_250069	catenin-delta-2	intron_variant	C-X-C motif chemokine 5	CXCL5_RAT	9892	250069	9892	390571	140502	0.486688	0.07881	0.4689	0.158017	0.15	0.129598	0.2273	0.6644	0.5789	0.1336	0.012	0.037263	1.66453	0.701809	-0.51266	1.57132	-2.33001	-0.75953	-0.37272	513	Funhe2EKm025941	c-X-C motif chemokine (95%M)
S9896_1018299	N/A	upstream_gene_variant	Glucosylceramidase	GLCM_PIG	9894	1018299	9894	946010	72289	0.370249	0.347561	0.1504	0.232075	0.3256	-0.021	0.927	0.205	0.3703	0.7195	0.843	0.725596	0.452478	-0.18432	0.967016	1.55927	0.199136	-2.27802	-1.44116	11880	Funhe2EKm026149	Glucosidase, beta, acid (100%P)
S9896_1018299	N/A	upstream_gene_variant	40S ribosomal protein S27-like	RS27L_BOVIN	9894	1018299	9894	1087786	69487	0.156763	0.347718	0.1963	-0.38702	0.1451	0.396429	0.1282	0.3267	0.5355	0.9092	0.7066	-0.30473	-0.64403	0.24212	-1.76258	2.15201	1.01523	0.439862	-1.13788	714	Funhe2EKm026159	40S ribosomal protein S27 (100%P)
S9902_636276	ubiquitin carboxyl-terminal hydrolase/Ubiquitin specific peptidase 24	intron_variant	3-beta-hydroxysterol delta-24-reductase	DHC24_HUMAN	9900	636276	9900	563536	72740	0.60766	-0.0993	0.5208	-0.0658	0.6686	0.05148	0.735	0.9204	0.5759	0.6525	0.9266	-1.6616	-0.41753	0.507538	-0.25605	-0.20378	-0.47507	2.78772	-0.28122	4372	Funhe2EKm026576	Delta(24)-sterol reductase (83%P)
S9904_327007	glutamate receptor, ionotropic, AMPA	intron_variant	NA	NA ||	9902	327007	9902	417143	90136	0.439069	-0.38525	0.0187	0.22853	0.1468	0.009269	0.951	0.6751	0.3635	0.1617	0.0963	0.834394	-1.7384	1.02335	1.74409	-1.78282	-0.45455	0.000655	0.373273	2776	Funhe2EKm026755	Smoothelin protein 2 (100%P)
S9907_1169940	vesicle-associated membrane protein 7	upstream_gene_variant	Microtubule-associated tumor suppressor 1 homolog A	MTS1A_DANRE	9905	1169940	9905	1125853	44087	0.432904	-0.16524	0.3582	0.247735	0.1683	-0.13281	0.4502	0.0552	0.4412	0.3437	0.0875	-0.81231	-0.27	1.95482	1.13474	0.16485	-0.42141	-2.38343	0.632734	2771	Funhe2EKm026963	Microtubule-associated tumor suppressor (99%M)
S9908_2051724	polymeric immunoglobulin receptor	intron_variant	Dynamin-2	DYN2_MOUSE	9906	2051724	9906	1966289	85435	0.057214	-0.07861	0.3303	0.033694	0.6647	0.02744	0.7141	0.1711	0.9207	0.7767	0.0355	0.312201	-2.05199	0.621453	1.88278	-0.98322	0.939635	0.672112	-1.39297	1580	Funhe2EKm027073	Interferon-induced GTP-binding protein Mx (100%T)
S9909_398923	N/A	intergenic_region	Galactose-1-phosphate uridylyltransferase	GALT_HUMAN	9907	398923	9907	268695	130228	0.682097	-0.15693	0.432	-0.02612	0.8948	-0.45005	0.0268	0.7511	0.701	0.0989	0.3172	-2.19897	1.25829	-0.89197	1.63272	0.168285	-0.42884	-0.52233	0.982812	2487	Funhe2EKm027104	Galactose-1-phosphate uridylyltransferase (100%P)
S9909_1096881	N/A	intron_variant	Ras association domain-containing protein 2	RASF2_RAT	9907	1096881	9907	1089437	7444	0.184648	0.438777	0.0686	0.562302	0.0205	0.413267	0.0793	0.184	0.8492	0.087	0.1388	2.17472	-0.59231	0.99063	0.013751	-0.11218	0.548309	-1.15199	-1.87093	1088	Funhe2EKm027112	Ras association (RalGDS/AF-6) domain family member (100%P)
S9910_1545350	N/A	splice_region_variant&intron_variant	Protein CWC15 homolog	CWC15_DANRE	9908	1545350	9908	1522544	22806	0.219101	0.058161	0.7688	-0.00052	0.9979	0.08772	0.6484	0.439	0.3362	0.7395	0.8635	-0.45698	-0.41883	1.8244	-0.95797	0.041862	1.88173	0.171025	-2.08525	2634	Funhe2EKm027204	Spliceosome-associated protein CWC15 (100%M)
S9910_1925602	N/A	intron_variant	NA	NA ||	9908	1925602	9908	2062869	137267	0.669677	-0.10316	0.6876	0.220658	0.3918	0.139983	0.5857	0.8612	0.5347	0.1363	0.4763	2.15899	-1.82641	1.26801	0.418254	-1.26078	-0.0156	-0.88549	0.143032	1512	Funhe2EKm027222	Transgelin-2 (100%P)
S9911_4048946	spectrin repeat containing, nuclear envelope 1	intron_variant	NA	NA ||	9909	4048946	9909	3918781	130165	0.637148	0.428653	0.0483	-0.31134	0.1442	-0.23593	0.2616	0.1078	0.3393	0.2702	0.7156	-0.45485	1.92676	-2.03079	-1.4252	0.423617	0.836148	0.558512	0.16581	6462	Funhe2EKm027356	Osteopetrosis-associated transmembrane protein (100%P)
S9911_4048930	spectrin repeat containing, nuclear envelope 1	intron_variant	Superoxide dismutase [Mn], mitochondrial	SODM_HUMAN	9909	4048930	9909	4120942	72012	0.439793	-0.12964	0.3988	-0.37896	0.0174	0.305911	0.0479	0.8728	0.1867	0.0642	0.4466	-0.81142	-1.19905	-0.54742	-0.29944	2.24908	-1.21607	1.41629	0.408029	13660	Funhe2EKm027360	Superoxide dismutase 2, mitochondrial (100%P)
S9912_1320190	E3 ubiquitin-protein ligase HERC4	intron_variant	NADH-cytochrome b5 reductase 2	NB5R2_DANRE	9910	1320190	9910	1210684	109506	0.025203	0.123169	0.4675	0.200937	0.2334	-0.04483	0.7848	0.3805	0.5654	0.2039	0.2608	0.622637	0.426875	-0.9404	2.28475	0.424142	-0.00628	-0.64044	-2.17128	2018	Funhe2EKm027417	NADH-cytochrome b5 reductase (92%P)
S9912_1320190	E3 ubiquitin-protein ligase HERC4	intron_variant	Phosphatidylinositol N-acetylglucosaminyltransferase subunit Y	PIGY_HUMAN	9910	1320190	9910	1446506	126316	0.741748	0.478536	0.1008	0.25504	0.3738	-0.51934	0.075	0.7815	0.0136	0.7763	0.2436	-0.93648	2.70267	0.186384	-0.844	-0.75862	1.07246	-0.74868	-0.67374
S9956_91657	N/A	intron_variant	Phytanoyl-CoA dioxygenase domain-containing protein 1	PHYD1_DANRE	9954	91657	9915	1281579	14763	0.499204	-0.4368	0.0169	-0.32336	0.0706	-0.10028	0.5603	0.8956	0.2468	0.7658	0.0604	-1.77761	-0.75835	0.142289	0.168325	0.634828	-1.10489	0.310414	2.385	6131	Funhe2EKm027889	Phytanoyl-CoA dioxygenase domain-containing protein (100%P)
S9919_1159305	Rho GTPase-activating protein 32	intergenic_region	Vacuolar protein sorting-associated protein 26B-like	V26BL_DANRE	9917	1159305	9917	1178918	19613	0.131252	0.057414	0.4768	0.046777	0.5518	0.150132	0.0548	0.7569	0.3768	0.2269	0.3225	2.56072	-1.70209	0.571994	-0.42227	0.447204	-0.06817	-0.34353	-1.04386	4256	Funhe2EKm028037	Vacuolar protein sorting 26 B (S, pombe) (100%S)
S9920_606369	N/A	upstream_gene_variant	NA	NA ||	9918	606369	9918	627821	21452	0.604177	-0.15159	0.3872	0.138833	0.4307	-0.00421	0.9807	0.4336	0.3134	0.4872	0.8552	0.367508	0.565956	1.52207	-0.4109	-2.82368	-0.34231	0.872097	0.24926	7314	Funhe2EKm028082	Pyruvate kinase muscle isozyme (100%M)
S9921_433951	N/A	intron_variant	NA	NA ||	9919	433951	9919	483453	49502	0.671749	-0.06698	0.7971	-0.40127	0.13	0.126608	0.6271	0.04	0.4532	0.6249	0.7968	-0.07501	0.355657	-1.25719	-1.68303	-0.37766	-0.34695	2.549	0.835187
S9935_993838	PiggyBac transposable element-derived protein 4	upstream_gene_variant	Eukaryotic translation initiation factor 4E-binding protein 3-like	4EB3L_DANRE	9933	993838	9933	887384	106454	0.249268	-0.05432	0.6712	-0.28811	0.0266	-0.06032	0.6172	0.237	0.5426	0.9525	0.4958	-1.40519	0.135338	-0.9495	-1.59434	0.130003	0.420837	1.4262	1.83665	7357	Funhe2EKm029048	Eukaryotic translation initiation factor 4E-binding protein (100%P)
S9935_993838	PiggyBac transposable element-derived protein 4	upstream_gene_variant	Phosphoglycerate mutase 2	PGAM2_HUMAN	9933	993838	9933	1045831	51993	0.715168	-0.24206	0.3242	-0.12045	0.6212	-0.24177	0.3232	0.0664	0.2196	0.5233	0.9449	-1.13116	-1.85713	0.378627	1.73312	0.471958	0.754779	-1.4789	1.12871	2097	Funhe2EKm029054	Phosphoglycerate mutase 2 (muscle) (100%M)
S9936_1190783	Ran-binding protein	intron_variant	NA	NA ||	9934	1190783	9934	1271011	80228	0.680288	-0.11135	0.36	-0.09302	0.4436	-0.04247	0.7255	0.8638	0.08	0.6642	0.3863	0.184658	-1.74674	-1.78405	1.76366	0.350656	-0.68299	0.526187	1.38862	2684	Funhe2EKm020949	Zinc finger protein (81%P)
S9945_1399220	POU domain, class 2, transcription factor	intron_variant	NA	NA ||	9943	1399220	9943	1271590	127630	0.23772	0.547555	0.011	0.038012	0.8505	0.245306	0.2194	0.4115	0.8619	0.2118	0.3334	0.407755	0.9827	-0.30067	-0.83646	2.35287	-0.09417	-0.82513	-1.6869	993	Funhe2EKm029848	Rab acceptor 1 (prenylated) (95%T)
S9954_219259	zinc finger	intron_variant	Transmembrane protein C9orf46	CI046_HUMAN	9952	219259	9952	151743	67516	0.319323	0.113657	0.1527	0.054838	0.4848	0.166667	0.037	0.8393	0.1271	0.3668	0.674	2.02236	-0.31424	-0.62521	-0.06809	1.70007	-1.30487	-0.01292	-1.39709	11050	Funhe2EKm030427	Chromosome 9 open reading frame (93%P)
S9961_271771	membrane-associated ring finger (C3HC4) 2	upstream_gene_variant	Phospholipid hydroperoxide glutathione peroxidase, mitochondrial	GPX4_PIG	9959	271771	9959	356516	84745	0.224008	-0.33559	0.0464	-0.06529	0.69	0.273008	0.0964	0.0806	0.0852	0.0496	0.3338	-0.0565	-0.30274	-0.3574	0.266456	0.845116	-2.79983	1.45124	0.953652	2303	Funhe2EKm030851	Glutathione peroxidase 4 (100%P)
S9964_1660849	purinergic receptor P2Y, G-protein coupled/Chemokine-like receptor 1	intron_variant	NA	NA ||	9962	1660849	9962	1548290	112559	0.771272	0.257078	0.2852	0.075664	0.7511	-0.36879	0.1288	0.0879	0.661	0.3299	0.1395	-0.50994	2.92123	-1.18695	-0.73723	-0.18666	-0.5696	-0.49067	0.759813	1657	Funhe2EKm031008	CDD: Ig2_FcgammaR_like, Second immunoglobulin (Ig) domain of Fcgamma-receptors (95%P)
S9964_1660850	N/A	intron_variant	NA	NA ||	9962	1660850	9962	1548290	112560	0.771272	0.257078	0.2852	0.075664	0.7511	-0.36879	0.1288	0.0879	0.661	0.3299	0.1395	-0.50994	2.92123	-1.18695	-0.73723	-0.18666	-0.5696	-0.49067	0.759813	1657	Funhe2EKm031008	CDD: Ig2_FcgammaR_like, Second immunoglobulin (Ig) domain of Fcgamma-receptors (95%P)
S9967_506633	monocyte to macrophage differentiation factor	intron_variant	NA	NA ||	9965	506633	9965	503546	3087	0.519284	0.011161	0.9338	0.237692	0.0841	0.021722	0.8701	0.211	0.0486	0.1847	0.045	1.98384	-1.62137	0.09115	1.79326	-0.53302	0.276057	-1.33664	-0.65328
S9976_301422	Sodium- and chloride-dependent GABA transporter 2	intron_variant	Translocator protein	TSPO_MOUSE	9974	301422	9974	424260	122838	0.579442	0.348495	0.1288	-0.52429	0.0263	-0.02825	0.9002	0.8046	0.6745	0.6019	0.1784	-0.97634	0.226546	-1.18466	-1.44325	2.31458	0.680354	-0.33556	0.718323
S9977_424715	attractin protein	downstream_gene_variant	NA	NA ||	9975	424715	9975	399662	25053	0.615286	-0.14751	0.466	-0.11872	0.556	-0.05606	0.7788	0.0158	0.2329	0.0546	0.4136	0.298234	0.540799	0.458707	-2.11126	-1.82961	-0.02022	0.688543	1.97481
S9981_395426	netrin	intergenic_region	NA	NA ||	9979	395426	9979	416603	21177	0.424642	0.040085	0.7891	0.153369	0.3129	-0.06904	0.645	0.6057	0.8122	0.8268	0.7072	0.811918	2.31278	0.531558	-0.1409	-1.55373	-0.65217	-1.37217	0.062714
S9983_1083990	ski oncogene	intron_variant	WD repeat-containing protein 82-B	WD82B_XENLA	9981	1083990	9981	978759	105231	0.4533	-0.16956	0.0912	0.089682	0.3586	-0.0125	0.8955	0.2837	0.4509	0.2689	0.2442	-0.2951	0.513661	1.88583	-0.55616	-1.91807	-1.22771	0.111538	1.486	5188	Funhe2EKm032252	WD repeat domain 82 (100%P)
S9992_979544	Transmembrane and coiled-coil domains protein 3	intron_variant	NA	NA ||	9990	979544	9990	939733	39811	0.776447	-0.19365	0.1805	0.038896	0.7845	0.069587	0.6235	0.2961	0.8981	0.959	0.1416	1.10001	-1.13602	-0.25685	0.859401	-1.87061	-0.91406	2.04102	0.177102
S9994_12755	Ig heavy chain V-II region ARH-77	downstream_gene_variant	NA	NA ||	9992	12755	9992	162540	149785	0.489902	-0.16382	0.2263	0.048929	0.7163	-0.06332	0.6355	0.7644	0.6181	0.9946	0.7115	-0.57394	-1.19547	0.400307	2.4802	-1.24262	-0.70799	-0.02156	0.861081
S9997_1476421	solute carrier family 25	intron_variant	Mitochondrial import inner membrane translocase subunit TIM44	TIM44_HUMAN	9995	1476421	9995	1546046	69625	0.198481	0.102889	0.0912	0.120155	0.047	0.133056	0.0256	0.0071	0.6414	0.0399	0.4504	2.54311	0.621316	0.489439	-1.7127	-0.41261	-1.0896	-0.47036	0.031402	7341	Funhe2EKm032959	Translocase of inner mitochondrial membrane 44 (98%P)
S10000_1470464	N/A	intergenic_region	Protein tyrosine phosphatase type IVA 2	TP4A2_RAT	9998	1470464	9998	1481677	11213	0.553072	0.03718	0.8064	-0.25848	0.0927	0.300135	0.0495	0.0624	0.8059	0.7534	0.2926	0.456003	-0.15071	-0.47982	-2.19518	1.2611	-1.22554	1.51425	0.81989	11663	Funhe2EKm033085	Tyrosine phosphatase type IVA, member (100%P)
S10016_1023669	Ephrin type-A receptor 4	intron_variant	NA	NA ||	10014	1023669	10014	957906	65763	2.85e-35	-0.1764	0.3804	0.135904	0.4926	0.037787	0.8456	0.7376	0.9184	0.5384	0.6556	-1.08786	0.180528	1.55239	1.65549	0.088147	-2.16689	0.086985	-0.30879	12602	Funhe2EKm033927	Cytochrome c oxidase subunit VIb polypeptide 2 (testis) (99%P)
S10016_1023669	Ephrin type-A receptor 4	intron_variant	NA	NA ||	10014	1023669	10014	1104673	81004	0.542906	0.07286	0.5293	-0.24136	0.0428	0.038812	0.7362	0.7632	0.7268	0.4575	0.1218	-1.41379	-0.05532	-0.67038	-1.34959	2.51277	0.009604	0.13247	0.83424	3790	Funhe2EKm033930	Transient receptor potential cation channel subfamily V member (100%P)
S10017_824277	N/A	intron_variant	NA	NA ||	10015	824277	10015	762099	62178	0.53212	-0.22244	0.0396	-0.24195	0.025	0.065419	0.5192	0.0181	0.8263	0.9846	0.4412	-0.10587	-1.04446	-0.85863	-0.665	-0.63509	-0.67288	2.32258	1.65935	9643	Funhe2EKm033968	Fibronectin type III domain containing 3A (100%P)
S10096_127684	cAMP/zona pellucida sperm binding/ubiquitin/	upstream_gene_variant	NA	NA ||	10094	127684	10030	710733	12195	0.691415	-0.16001	0.3811	0.119808	0.5091	0.20266	0.2635	0.9917	0.2319	0.8403	0.9961	1.36958	-1.64583	0.985303	0.8641	0.35182	-2.17658	-0.04565	0.297253
S10038_1235598	glypican 5	intron_variant	Cullin-3-B	CUL3B_XENLA	10036	1235598	10036	1201619	33979	0.392804	-0.13756	0.1893	-0.26436	0.0139	-0.04275	0.67	0.3891	0.473	0.335	0.9949	-1.30903	-0.84382	-1.48924	-0.00453	0.579917	-0.32453	1.6287	1.76254	13078	Funhe2EKm035137	Cullin-3 (100%S)
S10038_1235598	glypican 5	intron_variant	NA	NA ||	10036	1235598	10036	1273359	37761	0.214943	-0.10019	0.2652	-0.08968	0.3079	0.197021	0.0255	0.9859	0.9693	0.6369	0.2231	-0.25353	-1.42808	1.55072	-1.44482	1.13427	-1.21293	1.03012	0.624245	5905	Funhe2EKm035138	Muscleblind splicing regulator 1 (96%P)
S10051_296410	N/A	intron_variant	NA	NA ||	10049	296410	10049	271045	25365	0.70722	-0.5401	0.0442	-0.37015	0.1633	-0.57752	0.0322	0.9665	0.2044	0.1392	0.5683	-1.03254	-1.02335	-0.23671	0.599906	-0.7561	0.342168	-0.61559	2.72222	10797	Funhe2EKm035604	Lymphoid-restricted membrane protein maternal long form (66%P)
S10054_369132	N/A	intron_variant	Uroporphyrinogen decarboxylase	DCUP_DANRE	10052	369132	10052	413999	44867	0.445146	0.04569	0.6458	0.002966	0.9759	0.030902	0.7504	0.3673	0.4337	0.5911	0.2182	-0.12841	-0.42208	-0.12262	0.753608	0.108257	1.68226	0.98144	-2.85246	2270	Funhe2EKm035756	Uroporphyrinogen decarboxylase (98%P)
S10058_1175504	WD repeat-containing	intron_variant	WD repeat-containing protein 91	WDR91_DANRE	10056	1175504	10056	1180944	5440	0.317604	0.018163	0.7508	0.061296	0.2825	-0.03986	0.4759	0.6623	0.5574	0.2253	0.6563	0.79781	0.376842	1.12758	0.32845	-1.98488	1.58975	-1.65134	-0.58422	3671	Funhe2EKm035965	WD repeat-containing protein (100%P)
S10059_17371	mesendoderm nuclear factor	intergenic_region	NA	NA ||	10057	17371	10057	54518	37147	0.657599	-0.19869	0.1467	0.134486	0.3195	-0.19388	0.1522	0.8478	0.6649	0.9464	0.5644	-0.79016	0.517124	0.304998	1.87705	-2.41064	-0.13676	0.143708	0.49469	8070	Funhe2EKm035975	Transcription factor GATA-5 (100%P)
S10066_2052499	N/A	intergenic_region	G-protein-signaling modulator 2	GPSM2_MOUSE	10064	2052499	10064	2087898	35399	0.229148	0.080023	0.6886	0.415039	0.0396	-0.08312	0.66	0.4839	0.8601	0.241	0.1562	1.54869	-0.09401	0.738413	1.19551	-1.70484	0.903515	-1.26087	-1.32641	6245	Funhe2EKm036407	G-protein-signaling modulator 2 (100%T)
S10071_292403	N/A	upstream_gene_variant	NA	NA ||	10069	292403	10069	270830	21573	0.773645	-0.17782	0.5361	-0.08573	0.7648	0.180639	0.5292	0.154	0.2093	0.963	0.2906	0.473707	0.07902	-0.17571	-1.00306	-1.79345	-0.05777	2.81453	-0.33726
S10094_556787	N/A	intron_variant	Vacuolar protein sorting-associated protein 45	VPS45_HUMAN	10092	556787	10092	706043	149256	0.240617	0.114789	0.2084	-0.19055	0.0381	-0.19566	0.0297	0.4734	0.0215	0.0536	0.0956	-0.60997	-0.16119	-0.55567	-0.7664	-1.02291	3.05507	0.039072	0.021993	4507	Funhe2EKm037439	Vacuolar protein sorting-associated protein (100%P)
S10096_304799	N/A	intergenic_region	Nucleosome assembly protein 1	NP1L1_XENTR	10094	304799	10094	359381	54582	0.535834	-0.28367	0.1859	-0.19525	0.3564	-0.01614	0.9377	0.0359	0.5208	0.0614	0.5852	0.1944	-0.25314	0.458017	-1.73413	-1.6857	-0.19487	0.922956	2.29246	12756	Funhe2EKm037511	Nucleosome assembly protein 1 1 (89%S)
S10097_542330	N/A	intergenic_region	Transcription initiation factor TFIID subunit 13Short=TAFII-18; Short=TAFII18 >gi|47117075|sp|P61216.1|TAF13_MOUSE Transcription initiation factor TFIID subunit 13; AltName: Transcription initiation factor TFIID 18 kDa subunit; Short=TAF(II)18; Short=TAFII-18; Short=TAFII18 >gi|75054990|sp|Q5R9W6.1|TAF13_PONAB Transcription initiation factor TFIID subunit 13; AltName: Transcription initiation fac…	TAF13_HUMAN	10095	542330	10095	463832	78498	0.639646	0.816455	0.037	-0.06917	0.8549	-0.11843	0.7487	0.5791	0.1664	0.9683	0.2195	-0.60821	1.76594	0.236349	-1.69192	0.966325	1.39181	-1.10444	-0.95585	90	Funhe2EKm037545	TAF13 RNA polymerase II, TATA box binding protein (TBP)-associated factor, 18kDa (100%P)
S10109_181523	N/A	intron_variant	26S proteasome non-ATPase regulatory subunit 7	PSD7_HUMAN	10107	181523	10107	313170	131647	0.589885	0.04747	0.7807	-0.18993	0.2707	0.185499	0.2774	0.6719	0.7117	0.0878	0.4144	-1.49049	0.288455	-0.18861	-0.72599	2.4362	-0.70517	1.31011	-0.9245
S10110_695714	mannose-1-phosphate guanyltransferase beta/tripartite motif containing 35	downstream_gene_variant	NA	NA ||	10108	695714	10108	733955	38241	0.221434	0.026084	0.88	0.028531	0.8664	0.004449	0.9785	0.0353	0.7829	0.7744	0.2923	-0.38179	-1.52973	0.291817	1.96035	0.848654	1.3743	-0.70557	-1.85804	1910	Funhe2EKm038020	Proteasome inhibitor PI31 subunit (100%T)
S10118_2631388	N/A	intergenic_region	NA	NA ||	10116	2631388	10116	2753397	122009	0.518882	-0.17008	0.3035	-0.11814	0.4736	-0.00967	0.9525	0.3678	0.8884	0.7599	0.4974	-1.69598	-1.97515	0.209873	1.48578	6.97e-05	0.827087	1.32428	-0.17595
S10119_2608025	sema domain, immunoglobulin domain (Ig), transmemb..	upstream_gene_variant	Uncharacterized protein C10orf58 homolog	CJ058_BOVIN	10117	2608025	10117	2493400	114625	0.34397	0.188895	0.3518	-0.09997	0.6209	0.001144	0.9955	0.0966	0.2034	0.5413	0.5161	-0.60652	-0.63054	-0.47363	0.739397	2.79173	0.280609	-1.70046	-0.40058	10482	Funhe2EKm038549	Family with sequence similarity 213, member A (92%M)
S10129_715907	N/A	intergenic_region	NA	NA ||	10127	715907	10127	816993	101086	0.778921	-0.2805	0.1045	-0.40922	0.0204	0.185976	0.2751	0.2179	0.8539	0.3276	0.187	-1.20976	-0.56211	-0.23182	-1.02401	0.975348	-1.27879	1.8422	1.48894	5215	Funhe2EKm038959	RNA polymerase II elongation factor ELL (100%P)
S10135_373871	Rho guanine nucleotide exchange factor 10	intron_variant	60S ribosomal protein L22	RL22_HUMAN	10133	373871	10133	317877	55994	0.401955	0.127613	0.2922	0.1955	0.1128	-0.04169	0.7287	0.7793	0.9431	0.3748	0.0123	2.01756	-0.33447	-0.49385	1.08929	-1.46667	1.2709	-0.54292	-1.53984	5724	Funhe2EKm039145	60S ribosomal protein L22 (95%P)
S10142_407389	N/A	intergenic_region	ORF2-encoded protein	BAE46429	10140	407389	10140	505263	97874	0.168755	-0.08732	0.3713	0.094575	0.3278	-0.14203	0.1401	0.2541	0.1039	0.1768	0.5951	-0.42548	1.35827	1.06862	-0.49708	-2.67489	0.353165	-0.22738	1.04478	3124	Funhe2EKm039351	Unknown
S10161_466567	topoisomerase	upstream_gene_variant	NA	NA ||	10159	466567	10159	461199	5368	0.567647	0.253052	0.1575	0.4015	0.0285	-0.0198	0.9093	0.1386	0.8526	0.4492	0.727	1.09892	0.495226	1.0383	0.696949	-0.26807	0.772331	-2.03332	-1.80033	7383	Funhe2EKm039985	Topoisomerase I binding, arginine/serine-rich, E3 ubiquitin protein ligase (85%P)
S10161_466567	topoisomerase	upstream_gene_variant	NADH dehydrogenase [ubiquinone] 1 beta subcomplex subunit 6	NDUB6_PONAB	10159	466567	10159	471233	4666	0.332573	-0.01387	0.9345	0.411451	0.0188	0.040101	0.8073	0.1257	0.3699	0.2903	0.6575	1.74812	1.12903	0.981256	-0.28738	-2.2969	-0.70059	-0.08444	-0.48909	8890	Funhe2EKm039986	NADH dehydrogenase [ubiquinone] 1 beta subcomplex subunit (100%T)
S10163_202885	pikachurin	downstream_gene_variant	NA	NA ||	10161	202885	10161	113297	89588	0	0.28893	0.0148	-0.03277	0.7662	-0.19708	0.0739	0.4272	0.7644	0.1853	0.0603	0.039833	0.840525	-2.01077	0.784844	0.265504	1.90055	-0.3725	-1.44799	1027	Funhe2EKm040066	Nipped-B protein A (100%T)
S10164_800480	potassium voltage gated channel	intron_variant	60S ribosomal protein L19	RL19_XENLA	10162	800480	10162	685091	115389	0.320182	0.427108	0.0547	-0.21751	0.3169	-0.10437	0.6269	0.5629	0.1503	0.6476	0.5475	-1.08309	1.40482	-0.52503	-1.46254	1.10881	1.84056	-0.30002	-0.98352	1192	Funhe2EKm040092	60S ribosomal protein L19 (100%P)
S10178_39338	N/A	upstream_gene_variant	NA	NA ||	10176	39338	10176	77024	37686	0.279627	-0.07074	0.3634	0.083595	0.2808	-0.08166	0.285	0.1442	0.2959	0.3536	0.561	-0.72401	-0.43643	-0.05888	3.12026	-0.08042	-0.36783	-0.99354	-0.45914
